# Supplementary material for: Profiling 92 circulating neurobiological proteins identifies novel candidate biomarkers of long-term cognitive outcome after ischemic stroke
Source: Sci Rep. 2025 May 2;15:15328. doi: 10.1038/s41598-025-99735-w (PMC12048571; doi:10.1038/s41598-025-99735-w)
Supplement: Supplementary file 1 — Supplementary Material 1 [file 41598_2025_99735_MOESM1_ESM.xlsx]

## Sheet: General information
Supplemental Tables
Profiling 92 circulating neurobiological proteins identifies novel candidate biomarkers of long-term cognitive outcome after ischemic stroke
Cecilia Lagging, MD1,2*, Annie Pedersen, PhD, MD1,2, Max Petzold, PhD3, Sofia Furutjäll, MSc1, Hans Samuelsson, PhD4,5,6, Katarina Jood, PhD, MD4,5, Tara M. Stanne, PhD1,2, Christina Jern, PhD, MD1,2.
Supplemental Table S1: List of all investigated proteins, including their Uniprot ID, encoding gene and tissue with highest expression (GTEx).
Supplemental Tables S2-S6: Summary statistics
Author affiliations
1. Institute of Biomedicine, Department of Laboratory Medicine, the Sahlgrenska Academy, University of Gothenburg, Gothenburg, Sweden
2. Region Västra Götaland, Sahlgrenska University Hospital, Department of Clinical Genetics and Genomics, Gothenburg, Sweden
3. School of Public Health and Community Medicine, Institute of Medicine, Sahlgrenska Academy at the University of Gothenburg, Gothenburg, Sweden
4. Institute of Neuroscience and Physiology, Department of Clinical Neuroscience, the Sahlgrenska Academy, University of Gothenburg, Gothenburg, Sweden
5. Region Västra Götaland, Sahlgrenska University Hospital, Department of Neurology, Gothenburg, Sweden
6. Department of Psychology, Faculty of Social Sciences, University of Gothenburg, Gothenburg, Sweden
*Corresponding author: Cecilia Lagging, MD, Institute of Biomedicine, the Sahlgrenska Academy, University of Gothenburg, Box 440, SE-405 30 Gothenburg, Sweden. E-mail: cecilia.lagging@gu.se

## Sheet: Table S1
Supplemental Table S1. List of investigated proteins
Protein	Full protein name	Uniprot ID	Gene	Gene localization	N samples below the limit of detection (LOD), Olink Proximity Extension Assay, present study cohort (n=205 cases with ischemic stroke)	Tissue with highest expression (GTEx)
ADAM 22	Disintegrin and metalloproteinase domain-containing protein 22	Q9P0K1	ADAM22	7q21	0	Brain
ADAM 23	Disintegrin and metalloproteinase domain-containing protein 23	O75077	ADAM23	2q33	0	Brain
Alpha-2-MRAP	Alpha-2-macroglobulin receptor-associated protein	P30533	LRPAP1	4p16	0	Arterial
BCAN	Brevican core protein	Q96GW7	BCAN	1q23	0	Brain
Beta-NGF	Beta-nerve growth factor	P01138	NGF	1p13	0	Ovarian
BMP-4	Bone morphogenetic protein 4	P12644	BMP4	14q22	3	Vaginal
CADM3	Cell adhesion molecule 3	Q8N126	CADM3	1q23	0	Brain
CD200	OX-2 membrane glycoprotein	P41217	CD200	3q13	0	Brain
CD200R1	Cell surface glycoprotein CD200 receptor 1	Q8TD46	CD200R1	3q13	0	Spleen
CD38	ADP-ribosyl cyclase/cyclic ADP-ribose hydrolase 1	P28907	CD38	4p15	0	Spleen
CDH3	Cadherin-3	P22223	CDH3	16q22	0	Ovarian
CDH6	Cadherin-6	P55285	CDH6	5p13	0	Kidney
CLEC10A	C-type lectin domain family 10 member A	Q8IUN9	CLEC10A	17p13	0	Small intestine
CLEC1B	C-type lectin domain family 1 member B	Q9P126	CLEC1B	12p13	0	Liver
CLM-1	CMRF35-like molecule 1	Q8TDQ1	CD300LF	17q25	0	Whole blood
CLM-6	CMRF35-like molecule 6	Q08708	CD300C	17q25	0	Whole blood
CNTN5	Contactin-5	O94779	CNTN5	11q22	0	Brain
CPA2	Carboxypeptidase A2	P48052	CPA2	7q32	0	Pancreatic
CPM	Carboxypeptidase M	P14384	CPM	12q15	0	Adipose
CRTAM	Cytotoxic and regulatory T-cell molecule	O95727	CRTAM	11q24	0	Brain
CTSC	Dipeptidyl peptidase 1	P53634	CTSC	11q14	0	Lung
CTSS	Cathepsin S	P25774	CTSS	1q21	0	Whole blood
DDR1	Epithelial discoidin domain-containing receptor 1	Q08345	DDR1	6p21	0	Brain
Dkk-4	Dickkopf-related protein 4	Q9UBT3	DKK4	8p11	0	Brain
DRAXIN	Draxin	Q8NBI3	DRAXIN	1p36	0	Brain
EDA2R	Tumor necrosis factor receptor superfamily member 27	Q9HAV5	EDA2R	Xq12	0	Arterial
EFNA4	Ephrin-A4	P52798	EFNA4	1q21	0	Skin
EPHB6	Ephrin type-B receptor 6	O15197	EPHB6	7q34	0	Skin
EZR	Ezrin	P15311	EZR	6q25	0	Esophageal
FcRL2	Fc receptor-like protein 2	Q96LA5	FCRL2	1q23	0	Spleen
FLRT2	Leucine-rich repeat transmembrane protein FLRT2	O43155	FLRT2	14q31	0	Peripheral nervous
G-CSF	Granulocyte Colony-Stimulating Factor	P09919	CSF3	17q21	7	Lung
gal-8	Galectin-8	O00214	LGALS8	1q43	0	Spleen
GDF-8	Growth/differentiation factor 8	O14793	MSTN	2q32	0	Cervical
GDNF	Glial cell line-derived neurotrophic factor	P39905	GDNF	5p13	1	Large intestine
GDNFR-alpha-3	GDNF family receptor alpha-3	O60609	GFRA3	5q31	0	Peripheral nervous
GFR-alpha-1	GDNF family receptor alpha-1	P56159	GFRA1	10q25	0	Fallopian tube
GM-CSF-R-alpha	Granulocyte-macrophage colony-stimulating factor receptor subunit alpha	P15509	CSF2RA	Xp22, Yp11	0	Whole blood
GPC5	Glypican-5	P78333	GPC5	13q31	0	Brain
GZMA	Granzyme A	P12544	GZMA	5q11	0	Spleen
HAGH	Hydroxyacylglutathione hydrolase, mitochondrial	Q16775	HAGH	16p13	1	Testicular
IL-12B, IL-12A	Interleukin-12 subunit beta, Interleukin-12 subunit alpha	P29459, P29460	IL12A, IL12B	3q25, 5q33	0	Esophageal, pituitary
IL-5R-alpha	Interleukin-5 receptor subunit alpha	Q01344	IL5RA	3p26	0	Pituitary
JAM-B	Junctional adhesion molecule B	P57087	JAM2	21q21	0	Uterine
KYNU	Kynureninase	Q16719	KYNU	2q22	0	Liver
LAIR-2	Leukocyte-associated immunoglobulin-like receptor 2	Q6ISS4	LAIR2	19q13	7	Whole blood
LAT	Linker for activation of T-cells family member 1	O43561	LAT	16p11	0	Arterial
LAYN	Layilin	Q6UX15	LAYN	11q23	0	Arterial
LXN	Latexin	Q9BS40	LXN	3q25	0	Adipose
MANF	Mesencephalic astrocyte-derived neurotrophic factor	P55145	MANF	3p21	0	Thyroid
MATN3	Matrilin-3	O15232	MATN3	2p24	0	Peripheral nervous
MDGA1	MAM domain-containing glycosylphosphatidylinositol anchor protein 1	Q8NFP4	MDGA1	6p21	0	Brain
MSR1	Macrophage scavenger receptor types I and II	P21757	MSR1	8p22	0	Lung
N-CDase	Neutral ceramidase	Q9NR71	ASAH2	10q11	0	Stomach
N2DL-2	NKG2D ligand 2	Q9BZM5	ULBP2	6q25	0	Esophageal
NAAA	N-acylethanolamine-hydrolyzing acid amidase	Q02083	NAAA	4q21	0	Spleen
NBL1	Neuroblastoma suppressor of tumorigenicity 1	P41271	NBL1	1p36	0	Cervical
NCAN	Neurocan core protein	O14594	NCAN	19p13	0	Brain
NEP	Neprilysin	P08473	MME	3q25	0	Peripheral nervous
NfL	Neurofilament Light Chain	P07196	NEFL	8p21	Not applicable	Brain
NMNAT1	Nicotinamide/nicotinic acid mononucleotide adenylyltransferase 1	Q9HAN9	NMNAT1	1p36	0	Thyroid
Nr-CAM	Neuronal cell adhesion molecule	Q92823	NRCAM	7q31	0	Brain
NRP2	Neuropilin-2	O60462	NRP2	2q33	0	Large intestine
NTRK2	BDNF/NT-3 growth factors receptor	Q16620	NTRK2	9q21	0	Brain
NTRK3	NT-3 growth factor receptor	Q16288	NTRK3	15q25	0	Arterial
PDGF-R-alpha	Platelet-derived growth factor receptor alpha	P16234	PDGFRA	4q12	0	Ovarian
PLXNB1	Plexin-B1	O43157	PLXNB1	3p21	0	Thyroid
PLXNB3	Plexin-B3	Q9ULL4	PLXNB3	Xq28	0	Peripheral nervous
PRTG	Protogenin	Q2VWP7	PRTG	15q21	0	Thyroid
PVR	Poliovirus receptor	P15151	PVR	19q13	0	Lung
RGMA	Repulsive guidance molecule A	Q96B86	RGMA	15q26	0	Esophageal
RGMB	RGM domain family member B	Q6NW40	RGMB	15q15	0	Esophageal
ROBO2	Roundabout homolog 2	Q9HCK4	ROBO2	3p12	0	Brain
RSPO1	R-spondin-1	Q2MKA7	RSPO1	1p34	0	Uterine
SCARA5	Scavenger receptor class A member 5	Q6ZMJ2	SCARA5	8p21	0	Urinary bladder
SCARB2	Lysosome membrane protein 2	Q14108	SCARB2	4q21	0	Brain
SCARF2	Scavenger receptor class F member 2	Q96GP6	SCARF2	22q11	0	Arterial
sFRP-3	Secreted frizzled-related protein 3	Q92765	FRZB	2q32	0	Arterial
Siglec-9	Sialic acid-binding Ig-like lectin 9	Q9Y336	SIGLEC9	19q13	0	Whole blood
SIGLEC1	Sialoadhesin	Q9BZZ2	SIGLEC1	20p13	0	Adipose
SKR3	Serine/threonine-protein kinase receptor R3	P37023	ACVRL1	12q13	0	Lung
SMOC2	SPARC-related modular calcium-binding protein 2	Q9H3U7	SMOC2	6q27	0	Arterial
SMPD1	Sphingomyelin phosphodiesterase	P17405	SMPD1	11p15	0	Thyroid
SPOCK1	Testican-1	Q08629	SPOCK1	5q31	0	Brain
THY 1	Thy-1 membrane glycoprotein	P04216	THY1	11q23	0	Brain
TMPRSS5	Transmembrane protease serine 5	Q9H3S3	TMPRSS5	11q23	0	Peripheral nervous
TN-R	Tenascin-R	Q92752	TNR	1q25	0	Brain
TNFRSF12A	Tumor necrosis factor receptor superfamily member 12A	Q9NP84	TNFRSF12A	16p13	0	Arterial
TNFRSF21	Tumor necrosis factor receptor superfamily member 21	O75509	TNFRSF21	6p12	0	Brain
UNC5C	Netrin receptor UNC5C	O95185	UNC5C	4q22	0	Thyroid
VWC2	Brorin	Q2TAL6	VWC2	7p12	0	Brain
WFIKKN1	WAP, Kazal, immunoglobulin, Kunitz and NTR domain-containing protein 1	Q96NZ8	WFIKKN1	16p13	0	Brain

## Sheet: Table S2
Supplemental Table S2. Correlations between serum Neurofilament light chain (NfL) levels and plasma levels of remaining proteins in the acute stroke phase
Spearmans correlations (rho) between serum NfL levels and plasma protein levels (Normalized Protein eXpression [NPX]).
Participants with missing information were excluded pairwise. Number of participants included in each comparison is shown (n).
From 1998 to 2000, serum was not collected in the acute phase, explaining the majority (n=44) of the missing NfL measurements at this time-point.
Protein	NfL			ADAM 22			ADAM 23			Alpha-2-MRAP			BCAN			Beta-NGF			BMP-4			CADM3			CD200			CD200R1			CD38			CDH3			CDH6			CLEC10A			CLEC1B			CLM-1			CLM-6
	rho	p	n	rho	p	n	rho	p	n	rho	p	n	rho	p	n	rho	p	n	rho	p	n	rho	p	n	rho	p	n	rho	p	n	rho	p	n	rho	p	n	rho	p	n	rho	p	n	rho	p	n	rho	p	n	rho
NfL	1		160	-0.129305	0.105397	158	-0.143428	0.0721998	158	-0.0231307	0.772981	158	-0.15963	0.045129	158	0.0430765	0.590982	158	-0.108813	0.173533	158	-0.112941	0.157687	158	-0.161397	0.0427726	158	-0.149537	0.0607542	158	-0.0326955	0.683405	158	-0.0917943	0.251341	158	-0.216178	0.00637054	158	-0.338324	1.37499e-05	158	0.0525546	0.511947	158	-0.141012	0.0771848	158	-0.1734
ADAM 22	-0.129305	0.105397	158	1		203	0.622748	3.41881e-23	203	0.196934	0.00485983	203	0.637164	1.62053e-24	203	0.13913	0.0477385	203	0.423711	2.99721e-10	203	0.664043	3.4956e-27	203	0.692176	2.75682e-30	203	0.359887	1.33688e-07	203	0.377427	2.8407e-08	203	0.690582	4.22384e-30	203	0.595393	7.34979e-21	203	0.336717	9.01275e-07	203	-0.0277491	0.694321	203	0.259572	0.00018417	203	0.329453
ADAM 23	-0.143428	0.0721998	158	0.622748	3.41881e-23	203	1		203	0.276165	6.65503e-05	203	0.460997	4.47381e-12	203	0.157078	0.0252144	203	0.473696	9.47314e-13	203	0.481049	3.74263e-13	203	0.634256	3.0368e-24	203	0.462634	3.67557e-12	203	0.388028	1.06448e-08	203	0.565139	1.58481e-18	203	0.663675	3.81813e-27	203	0.43171	1.26889e-10	203	0.04056	0.56559	203	0.341025	6.39428e-07	203	0.346423
Alpha-2-MRAP	-0.0231307	0.772981	158	0.196934	0.00485983	203	0.276165	6.65503e-05	203	1		203	0.110803	0.115534	203	0.276585	6.48042e-05	203	0.124955	0.0756812	203	0.11753	0.0949195	203	0.215611	0.00200538	203	0.259434	0.000185676	203	0.442131	4.0024e-11	203	0.217467	0.00182902	203	0.239246	0.00058658	203	0.282238	4.50962e-05	203	0.389574	9.19823e-09	203	0.17445	0.0127995	203	0.261145
BCAN	-0.15963	0.045129	158	0.637164	1.62053e-24	203	0.460997	4.47381e-12	203	0.110803	0.115534	203	1		203	0.051523	0.465364	203	0.252729	0.000274937	203	0.664642	3.02603e-27	203	0.711244	1.33953e-32	203	0.380129	2.21926e-08	203	0.185633	0.00801079	203	0.611129	3.56615e-22	203	0.496037	5.25672e-14	203	0.23359	0.000796186	203	-0.0242467	0.731313	203	0.0870004	0.217109	203	0.130463
Beta-NGF	0.0430765	0.590982	158	0.13913	0.0477385	203	0.157078	0.0252144	203	0.276585	6.48042e-05	203	0.051523	0.465364	203	1		203	0.162713	0.0203701	203	0.139512	0.047124	203	0.194014	0.0055439	203	0.242197	0.000498708	203	0.345315	4.51942e-07	203	0.23762	0.000640902	203	0.186084	0.00785637	203	0.195499	0.00518589	203	0.223014	0.0013828	203	0.294666	1.97626e-05	203	0.342305
BMP-4	-0.108813	0.173533	158	0.423711	2.99721e-10	203	0.473696	9.47314e-13	203	0.124955	0.0756812	203	0.252729	0.000274937	203	0.162713	0.0203701	203	1		203	0.262535	0.000154302	203	0.427085	2.09142e-10	203	0.395866	5.03616e-09	203	0.299505	1.4183e-05	203	0.355288	1.97665e-07	203	0.486703	1.80515e-13	203	0.401425	2.92658e-09	203	-0.0534219	0.449058	203	0.176849	0.0116003	203	0.361773
CADM3	-0.112941	0.157687	158	0.664043	3.4956e-27	203	0.481049	3.74263e-13	203	0.11753	0.0949195	203	0.664642	3.02603e-27	203	0.139512	0.047124	203	0.262535	0.000154302	203	1		203	0.650316	8.6836e-26	203	0.252165	0.000284042	203	0.248671	0.000346898	203	0.652462	5.31292e-26	203	0.520741	1.66528e-15	203	0.306348	8.78185e-06	203	0.0458882	0.515621	203	0.38461	1.4664e-08	203	0.350002
CD200	-0.161397	0.0427726	158	0.692176	2.75682e-30	203	0.634256	3.0368e-24	203	0.215611	0.00200538	203	0.711244	1.33953e-32	203	0.194014	0.0055439	203	0.427085	2.09142e-10	203	0.650316	8.6836e-26	203	1		203	0.457768	6.57227e-12	203	0.376498	3.09079e-08	203	0.650069	9.18592e-26	203	0.677371	1.3075e-28	203	0.379121	2.43407e-08	203	0.0624481	0.376093	203	0.298832	1.48582e-05	203	0.347457
CD200R1	-0.149537	0.0607542	158	0.359887	1.33688e-07	203	0.462634	3.67557e-12	203	0.259434	0.000185676	203	0.380129	2.21926e-08	203	0.242197	0.000498708	203	0.395866	5.03616e-09	203	0.252165	0.000284042	203	0.457768	6.57227e-12	203	1		203	0.447083	2.28121e-11	203	0.45908	5.62403e-12	203	0.499836	3.14748e-14	203	0.293536	2.13358e-05	203	0.0734682	0.297548	203	0.21075	0.0025432	203	0.331731
CD38	-0.0326955	0.683405	158	0.377427	2.8407e-08	203	0.388028	1.06448e-08	203	0.442131	4.0024e-11	203	0.185633	0.00801079	203	0.345315	4.51942e-07	203	0.299505	1.4183e-05	203	0.248671	0.000346898	203	0.376498	3.09079e-08	203	0.447083	2.28121e-11	203	1		203	0.463517	3.30421e-12	203	0.429702	1.57784e-10	203	0.371334	4.91671e-08	203	0.250465	0.000313168	203	0.344924	4.66559e-07	203	0.421859
CDH3	-0.0917943	0.251341	158	0.690582	4.22384e-30	203	0.565139	1.58481e-18	203	0.217467	0.00182902	203	0.611129	3.56615e-22	203	0.23762	0.000640902	203	0.355288	1.97665e-07	203	0.652462	5.31292e-26	203	0.650069	9.18592e-26	203	0.45908	5.62403e-12	203	0.463517	3.30421e-12	203	1		203	0.610869	3.75395e-22	203	0.321902	2.82248e-06	203	0.0146477	0.835682	203	0.351361	2.7468e-07	203	0.416105
CDH6	-0.216178	0.00637054	158	0.595393	7.34979e-21	203	0.663675	3.81813e-27	203	0.239246	0.00058658	203	0.496037	5.25672e-14	203	0.186084	0.00785637	203	0.486703	1.80515e-13	203	0.520741	1.66528e-15	203	0.677371	1.3075e-28	203	0.499836	3.14748e-14	203	0.429702	1.57784e-10	203	0.610869	3.75395e-22	203	1		203	0.42473	2.68953e-10	203	0.0139702	0.843182	203	0.309156	7.1886e-06	203	0.394944
CLEC10A	-0.338324	1.37499e-05	158	0.336717	9.01275e-07	203	0.43171	1.26889e-10	203	0.282238	4.50962e-05	203	0.23359	0.000796186	203	0.195499	0.00518589	203	0.401425	2.92658e-09	203	0.306348	8.78185e-06	203	0.379121	2.43407e-08	203	0.293536	2.13358e-05	203	0.371334	4.91671e-08	203	0.321902	2.82248e-06	203	0.42473	2.68953e-10	203	1		203	0.106854	0.129169	203	0.199461	0.00433013	203	0.413863
CLEC1B	0.0525546	0.511947	158	-0.0277491	0.694321	203	0.04056	0.56559	203	0.389574	9.19823e-09	203	-0.0242467	0.731313	203	0.223014	0.0013828	203	-0.0534219	0.449058	203	0.0458882	0.515621	203	0.0624481	0.376093	203	0.0734682	0.297548	203	0.250465	0.000313168	203	0.0146477	0.835682	203	0.0139702	0.843182	203	0.106854	0.129169	203	1		203	0.152658	0.0296768	203	0.152688
CLM-1	-0.141012	0.0771848	158	0.259572	0.00018417	203	0.341025	6.39428e-07	203	0.17445	0.0127995	203	0.0870004	0.217109	203	0.294666	1.97626e-05	203	0.176849	0.0116003	203	0.38461	1.4664e-08	203	0.298832	1.48582e-05	203	0.21075	0.0025432	203	0.344924	4.66559e-07	203	0.351361	2.7468e-07	203	0.309156	7.1886e-06	203	0.199461	0.00433013	203	0.152658	0.0296768	203	1		203	0.374428
CLM-6	-0.1734	0.0293441	158	0.329453	1.58926e-06	203	0.346423	4.12832e-07	203	0.261145	0.000167698	203	0.130463	0.0635575	203	0.342305	5.76843e-07	203	0.361773	1.13678e-07	203	0.350002	3.07486e-07	203	0.347457	3.79284e-07	203	0.331731	1.3324e-06	203	0.421859	3.6454e-10	203	0.416105	6.64711e-10	203	0.394944	5.50532e-09	203	0.413863	8.37482e-10	203	0.152688	0.0296452	203	0.374428	3.7266e-08	203	1
CNTN5	-0.303453	0.00010625	158	0.402293	2.68657e-09	203	0.398904	3.74816e-09	203	-0.0511404	0.468689	203	0.467207	2.1109e-12	203	0.0805211	0.253446	203	0.351407	2.73621e-07	203	0.325917	2.08365e-06	203	0.518959	2.15627e-15	203	0.395783	5.07694e-09	203	0.0554391	0.432095	203	0.334613	1.06382e-06	203	0.437513	6.7067e-11	203	0.191807	0.00611691	203	-0.0767241	0.276593	203	0.114937	0.102488	203	0.16827
CPA2	-0.278093	0.00040338	158	0.298199	1.55202e-05	203	0.332551	1.24999e-06	203	0.180424	0.00999646	203	0.197363	0.00476586	203	0.161471	0.0213619	203	0.293538	2.13334e-05	203	0.229054	0.00101195	203	0.266172	0.000123827	203	0.257954	0.000202671	203	0.280637	5.00118e-05	203	0.312657	5.58448e-06	203	0.312173	5.78394e-06	203	0.231869	0.000872518	203	0.120755	0.0861348	203	0.163485	0.019773	203	0.129191
CPM	-0.203561	0.0103078	158	0.214413	0.00212735	203	0.35969	1.35967e-07	203	0.27585	6.78918e-05	203	0.132623	0.0592606	203	0.182799	0.00904259	203	0.26345	0.000146036	203	0.0507592	0.472014	203	0.246603	0.000389953	203	0.301195	1.26139e-05	203	0.306201	8.87385e-06	203	0.149738	0.0329821	203	0.425199	2.55871e-10	203	0.281212	4.81894e-05	203	0.108149	0.12457	203	0.149334	0.0334633	203	0.198873
CRTAM	-0.0764209	0.339899	158	0.342425	5.71274e-07	203	0.357982	1.57313e-07	203	0.187038	0.007539	203	0.260394	0.000175384	203	0.189416	0.00679663	203	0.310267	6.63734e-06	203	0.355638	1.91917e-07	203	0.451222	1.41593e-11	203	0.40166	2.85957e-09	203	0.29559	1.85577e-05	203	0.448815	1.8698e-11	203	0.413105	9.05197e-10	203	0.319951	3.26567e-06	203	0.0594015	0.399867	203	0.367031	7.19365e-08	203	0.445753
CTSC	-0.20952	0.00823933	158	0.190051	0.00660987	203	0.250795	0.000307299	203	0.260575	0.000173504	203	0.110668	0.115979	203	0.2589	0.000191657	203	0.221284	0.00150993	203	0.118506	0.0921888	203	0.268688	0.000106147	203	0.210026	0.00263359	203	0.361212	1.19312e-07	203	0.130674	0.0631269	203	0.348956	3.35263e-07	203	0.275956	6.744e-05	203	0.316869	4.1038e-06	203	0.299325	1.43607e-05	203	0.395872
CTSS	-0.190312	0.0166146	158	0.25034	0.000315413	203	0.307391	8.15456e-06	203	0.262652	0.000153223	203	0.18077	0.0098523	203	0.308161	7.71849e-06	203	0.199166	0.00438907	203	0.252994	0.000270764	203	0.323277	2.5451e-06	203	0.254376	0.00024992	203	0.308365	7.60732e-06	203	0.278042	5.90651e-05	203	0.318974	3.51185e-06	203	0.287256	3.24697e-05	203	0.207189	0.0030169	203	0.333618	1.15011e-06	203	0.395711
DDR1	-0.217285	0.00609939	158	0.577437	1.90716e-19	203	0.596036	6.51556e-21	203	0.357467	1.64366e-07	203	0.498538	3.75323e-14	203	0.244887	0.000429391	203	0.476236	6.8903e-13	203	0.513101	4.99058e-15	203	0.590784	1.72822e-20	203	0.578826	1.49302e-19	203	0.565517	1.4869e-18	203	0.641737	5.95358e-25	203	0.6952	1.21791e-30	203	0.438592	5.94826e-11	203	0.020864	0.76764	203	0.350687	2.90517e-07	203	0.516391
Dkk-4	-0.0687439	0.390753	158	0.506019	1.34721e-14	203	0.465876	2.4826e-12	203	0.358748	1.47369e-07	203	0.331892	1.31578e-06	203	0.281531	4.72062e-05	203	0.306473	8.70401e-06	203	0.35822	1.54155e-07	203	0.453206	1.12401e-11	203	0.417376	5.82706e-10	203	0.479899	4.33413e-13	203	0.481107	3.71513e-13	203	0.373195	4.16323e-08	203	0.327149	1.89683e-06	203	0.243205	0.000471615	203	0.265715	0.000127318	203	0.401749
DRAXIN	-0.242549	0.00213651	158	0.601885	2.15246e-21	203	0.51997	1.86263e-15	203	0.161287	0.0215127	203	0.504046	1.76955e-14	203	0.112364	0.110462	203	0.514545	4.06425e-15	203	0.586213	3.98279e-20	203	0.598972	3.74744e-21	203	0.303983	1.03785e-05	203	0.333073	1.20013e-06	203	0.52439	9.76287e-16	203	0.527977	5.73946e-16	203	0.395121	5.41182e-09	203	0.0666941	0.34444	203	0.277858	5.97622e-05	203	0.393978
EDA2R	0.019337	0.809435	158	0.402496	2.63296e-09	203	0.396945	4.5362e-09	203	0.239449	0.000580106	203	0.163785	0.0195459	203	0.242131	0.000500533	203	0.331996	1.30519e-06	203	0.365903	7.9416e-08	203	0.399539	3.52228e-09	203	0.110084	0.117928	203	0.360248	1.2962e-07	203	0.261911	0.000160187	203	0.40772	1.56364e-09	203	0.339754	7.07931e-07	203	0.0115601	0.869972	203	0.380922	2.06332e-08	203	0.390893
EFNA4	-0.185588	0.0195642	158	0.587508	3.14789e-20	203	0.595167	7.66681e-21	203	0.402502	2.63158e-09	203	0.352445	2.5093e-07	203	0.394136	5.95092e-09	203	0.412683	9.45136e-10	203	0.588215	2.76763e-20	203	0.539992	9.24405e-17	203	0.427976	1.90062e-10	203	0.63932	1.01282e-24	203	0.604573	1.28388e-21	203	0.642293	5.26503e-25	203	0.527156	6.4847e-16	203	0.178294	0.0109268	203	0.529136	4.82783e-16	203	0.593746
EPHB6	-0.071341	0.373059	158	0.664548	3.09532e-27	203	0.538713	1.12663e-16	203	0.19746	0.00474507	203	0.599813	3.19499e-21	203	0.28976	2.74977e-05	203	0.341204	6.30286e-07	203	0.778432	1.61951e-42	203	0.674552	2.65772e-28	203	0.371177	4.98584e-08	203	0.392245	7.13382e-09	203	0.761433	1.06192e-39	203	0.577699	1.82138e-19	203	0.371281	4.93997e-08	203	0.115926	0.0995491	203	0.358044	1.56491e-07	203	0.490967
EZR	-0.114384	0.152411	158	0.287696	3.15379e-05	203	0.413589	8.61427e-10	203	0.416482	6.39311e-10	203	0.206371	0.00313638	203	0.303835	1.04872e-05	203	0.319712	3.32448e-06	203	0.237017	0.000662213	203	0.3757	3.32232e-08	203	0.441346	4.3716e-11	203	0.495653	5.53467e-14	203	0.29058	2.60312e-05	203	0.499709	3.20248e-14	203	0.327618	1.82995e-06	203	0.372893	4.27743e-08	203	0.389337	9.40668e-09	203	0.450662
FcRL2	-0.103266	0.19664	158	0.39214	7.20576e-09	203	0.335459	9.95325e-07	203	0.236344	0.000686772	203	0.333101	1.19753e-06	203	0.174535	0.0127554	203	0.298809	1.48821e-05	203	0.379872	2.27237e-08	203	0.430316	1.47639e-10	203	0.42697	2.11731e-10	203	0.393036	6.61398e-09	203	0.455598	8.49182e-12	203	0.397177	4.43514e-09	203	0.300231	1.34878e-05	203	0.185568	0.00803302	203	0.245571	0.000413252	203	0.434427
FLRT2	-0.225032	0.00447336	158	0.553593	1.0697e-17	203	0.587548	3.1253e-20	203	0.309807	6.8604e-06	203	0.453389	1.10023e-11	203	0.372887	4.27969e-08	203	0.479022	4.84557e-13	203	0.50093	2.71208e-14	203	0.662447	5.12248e-27	203	0.515542	3.52467e-15	203	0.513112	4.98254e-15	203	0.582011	8.48085e-20	203	0.703867	1.10624e-31	203	0.403781	2.31818e-09	203	0.131718	0.0610306	203	0.411712	1.04372e-09	203	0.517919
gal-8	-0.0730335	0.361797	158	0.0636388	0.367041	203	0.100988	0.151676	203	0.331959	1.309e-06	203	0.0691763	0.326741	203	0.225287	0.00123068	203	0.0596771	0.39768	203	0.10923	0.120823	203	0.142555	0.0424655	203	0.17864	0.0107707	203	0.276718	6.42599e-05	203	0.0854366	0.225518	203	0.101344	0.15023	203	0.0886674	0.208394	203	0.666176	2.08957e-27	203	0.205099	0.0033308	203	0.25404
GPC5	-0.0509786	0.5247	158	0.325174	2.20481e-06	203	0.267002	0.000117708	203	0.13725	0.0508571	203	0.444745	2.97789e-11	203	0.0499064	0.4795	203	0.14506	0.0389274	203	0.265689	0.000127524	203	0.458111	6.31006e-12	203	0.287888	3.11403e-05	203	0.144495	0.039703	203	0.360448	1.27408e-07	203	0.37485	3.58751e-08	203	0.175939	0.0120429	203	0.0848263	0.228862	203	-0.00700106	0.921031	203	0.108648
G-CSF	-0.199188	0.0121048	158	0.0780722	0.268216	203	0.0611624	0.386018	203	0.180222	0.0100818	203	0.0227038	0.747814	203	0.289478	2.80186e-05	203	0.0798913	0.25719	203	0.0536172	0.4474	203	0.101611	0.149152	203	0.183763	0.00867927	203	0.202545	0.00375435	203	0.179998	0.0101767	203	0.212723	0.00231079	203	0.154973	0.027262	203	0.115101	0.101996	203	0.173494	0.0133071	203	0.281293
GDF-8	0.0120944	0.880115	158	0.42515	2.57205e-10	203	0.412674	9.46047e-10	203	0.199392	0.00434384	203	0.270455	9.51742e-05	203	0.0764521	0.278304	203	0.265531	0.00012875	203	0.16369	0.0196178	203	0.341339	6.23503e-07	203	0.353394	2.31794e-07	203	0.527408	6.24657e-16	203	0.456594	7.55119e-12	203	0.37531	3.44152e-08	203	0.176024	0.0120011	203	-0.0202542	0.774246	203	0.0321182	0.649177	203	0.165702
GDNF	0.084858	0.289103	158	0.319765	3.31145e-06	203	0.345397	4.48907e-07	203	0.526072	7.61622e-16	203	0.106089	0.131949	203	0.305464	9.34922e-06	203	0.228048	0.00106657	203	0.168205	0.0164458	203	0.217333	0.0018412	203	0.320899	3.04275e-06	203	0.502026	2.33501e-14	203	0.279018	5.54919e-05	203	0.324016	2.40704e-06	203	0.264872	0.000134009	203	0.284864	3.80039e-05	203	0.248637	0.000347574	203	0.259653
GDNFR-alpha-3	-0.163997	0.0394936	158	0.695739	1.05179e-30	203	0.656634	2.02108e-26	203	0.129097	0.0664041	203	0.599084	3.66892e-21	203	0.0458029	0.516402	203	0.474357	8.72156e-13	203	0.640816	7.29396e-25	203	0.686518	1.23805e-29	203	0.378334	2.6154e-08	203	0.300074	1.36351e-05	203	0.562585	2.43344e-18	203	0.657405	1.68746e-26	203	0.433309	1.06575e-10	203	-0.0433734	0.538918	203	0.27793	5.94901e-05	203	0.296926
GFR-alpha-1	-0.00861718	0.914425	158	0.382694	1.75195e-08	203	0.357195	1.68197e-07	203	0.429492	1.61405e-10	203	0.269806	9.90739e-05	203	0.341506	6.15145e-07	203	0.168544	0.016227	203	0.388353	1.03241e-08	203	0.38333	1.65175e-08	203	0.340825	6.49764e-07	203	0.470704	1.3736e-12	203	0.4392	5.55912e-11	203	0.467283	2.09141e-12	203	0.270837	9.29478e-05	203	0.227579	0.00109295	203	0.395433	5.25147e-09	203	0.427033
GM-CSF-R-alpha	-0.121964	0.126861	158	0.141259	0.0443996	203	0.172928	0.0136159	203	0.0597064	0.397448	203	0.126586	0.0719101	203	0.138258	0.0491639	203	0.250816	0.000306928	203	0.0353607	0.616472	203	0.151414	0.0310488	203	0.274937	7.19221e-05	203	0.126832	0.0713556	203	0.124354	0.0771119	203	0.227068	0.00112237	203	0.172646	0.0137715	203	-0.0556963	0.429958	203	0.0898338	0.202447	203	0.152875
GZMA	-0.136917	0.0862632	158	0.204797	0.00337852	203	0.255987	0.000227497	203	0.251343	0.000297794	203	0.170769	0.0148516	203	0.184064	0.00856838	203	0.212048	0.00238808	203	0.200353	0.00415595	203	0.230355	0.000945146	203	0.376175	3.1827e-08	203	0.304358	1.01081e-05	203	0.204836	0.00337237	203	0.265824	0.000126481	203	0.314684	4.81785e-06	203	0.190758	0.00640734	203	0.288243	3.04154e-05	203	0.381577
HAGH	-0.0554196	0.48918	158	-0.00730302	0.917637	203	-0.0514652	0.465866	203	0.213299	0.00224677	203	-0.00757102	0.914626	203	0.125396	0.0746465	203	-0.0180378	0.798388	203	-0.0120173	0.864877	203	0.0696186	0.32365	203	-0.0911054	0.196106	203	0.120327	0.0872603	203	-0.0736078	0.296629	203	-0.029634	0.674701	203	0.123921	0.0781556	203	0.510562	7.14387e-15	203	0.0502356	0.476603	203	0.134158
IL 12B, IL 12A	-0.0976318	0.222318	158	0.401391	2.93666e-09	203	0.365207	8.43921e-08	203	0.166425	0.0176382	203	0.298051	1.56799e-05	203	0.173425	0.013344	203	0.17519	0.0124184	203	0.366178	7.75274e-08	203	0.342118	5.85611e-07	203	0.295618	1.85229e-05	203	0.281791	4.64209e-05	203	0.442818	3.70409e-11	203	0.234599	0.000754364	203	0.238383	0.000614866	203	0.169193	0.0158146	203	0.286869	3.33098e-05	203	0.264431
IL-5R-alpha	-0.0886061	0.268252	158	0.119508	0.0894501	203	0.205788	0.00322413	203	0.227361	0.00110544	203	0.0985033	0.162055	203	0.260636	0.000172867	203	0.198292	0.00456824	203	0.0956805	0.174484	203	0.206725	0.00308411	203	0.212979	0.00228217	203	0.346787	4.00732e-07	203	0.151842	0.0305706	203	0.243156	0.000472897	203	0.284367	3.92579e-05	203	0.240916	0.000535245	203	0.265208	0.000131305	203	0.355387
JAM-B	-0.182595	0.0216585	158	0.743585	5.50221e-37	203	0.65854	1.29291e-26	203	0.19843	0.00453964	203	0.52628	7.38466e-16	203	0.18209	0.00931884	203	0.449323	1.76351e-11	203	0.730802	3.5497e-35	203	0.692719	2.38282e-30	203	0.380148	2.21538e-08	203	0.545146	4.13023e-17	203	0.685735	1.51981e-29	203	0.677061	1.41397e-28	203	0.448042	2.04368e-11	203	0.000629095	0.992893	203	0.443478	3.43793e-11	203	0.50183
KYNU	0.0804647	0.314885	158	-0.102775	0.144526	203	0.0223855	0.751232	203	0.340359	6.74499e-07	203	-0.189699	0.00671281	203	0.167446	0.0169453	203	-0.0675493	0.338274	203	-0.15129	0.0311892	203	-0.119444	0.0896242	203	0.172161	0.014044	203	0.356151	1.83761e-07	203	-0.0171212	0.808431	203	0.0585036	0.407042	203	0.0594922	0.399146	203	0.18434	0.00846795	203	0.219107	0.00168502	203	0.200715
LAIR-2	-0.0594938	0.457757	158	0.0762836	0.279368	203	0.0897646	0.202797	203	0.118976	0.0908972	203	0.0567552	0.421228	203	0.127169	0.0705995	203	-0.0735889	0.296753	203	0.159491	0.0230299	203	0.0363629	0.60651	203	0.0341886	0.628212	203	0.152957	0.0293552	203	0.142889	0.0419788	203	-0.0139648	0.843242	203	0.022551	0.749455	203	0.091634	0.193512	203	0.184411	0.0084421	203	0.18192
LAT	0.115981	0.146728	158	-0.0641379	0.363288	203	-0.0373973	0.596303	203	0.304243	1.01904e-05	203	-0.043241	0.54016	203	0.160424	0.022231	203	-0.0773058	0.272957	203	-0.00312462	0.96471	203	0.0113839	0.871937	203	0.00301916	0.9659	203	0.178597	0.0107899	203	-0.0654509	0.353528	203	-0.0585819	0.406413	203	0.0207538	0.768832	203	0.901373	5.46169e-75	203	0.0467644	0.507627	203	0.0915434
LAYN	-0.206802	0.00913225	158	0.628798	9.69553e-24	203	0.583817	6.13612e-20	203	0.139622	0.0469491	203	0.445654	2.6853e-11	203	0.256111	0.000225852	203	0.528527	5.28714e-16	203	0.690409	4.42311e-30	203	0.644809	3.0091e-25	203	0.285049	3.75446e-05	203	0.382923	1.71526e-08	203	0.559729	3.91325e-18	203	0.590296	1.89066e-20	203	0.477958	5.54488e-13	203	-0.0424385	0.547712	203	0.448998	1.831e-11	203	0.52978
LXN	-0.177779	0.0254346	158	0.228156	0.00106057	203	0.212064	0.00238618	203	0.343094	5.41223e-07	203	0.14602	0.0376386	203	0.260174	0.000177689	203	0.152682	0.0296509	203	0.176209	0.0119101	203	0.323428	2.51635e-06	203	0.151567	0.0308774	203	0.340042	6.91814e-07	203	0.212415	0.0023458	203	0.304282	1.01623e-05	203	0.287472	3.20101e-05	203	0.499605	3.2477e-14	203	0.227897	0.00107501	203	0.325744
MANF	0.0793903	0.321411	158	-0.0533897	0.449332	203	-0.0179973	0.798832	203	0.361167	1.19772e-07	203	-0.0336084	0.634057	203	0.15321	0.0290855	203	-0.0986634	0.161371	203	0.00740841	0.916453	203	0.0368993	0.601207	203	0.0221075	0.754222	203	0.205393	0.00328497	203	-0.0419257	0.552565	203	-0.0211268	0.764799	203	0.0281295	0.690344	203	0.885908	5.56819e-69	203	0.0729515	0.300968	203	0.112557
MATN3	-0.0949527	0.235329	158	0.235713	0.000710512	203	0.27468	7.30958e-05	203	0.158733	0.0236981	203	0.296902	1.69663e-05	203	0.38286	1.72532e-08	203	0.25162	0.000293088	203	0.278646	5.68301e-05	203	0.397759	4.19091e-09	203	0.285774	3.58003e-05	203	0.355662	1.91522e-07	203	0.3743	3.76965e-08	203	0.425993	2.3508e-10	203	0.245373	0.000417856	203	0.0790454	0.262277	203	0.31502	4.70059e-06	203	0.32822
MDGA1	-0.133161	0.0953258	158	0.165975	0.0179513	203	0.297427	1.6367e-05	203	0.0693616	0.325443	203	0.21319	0.00225872	203	-0.0804566	0.253827	203	0.148901	0.0339847	203	0.164078	0.0193256	203	0.247864	0.000363142	203	0.209662	0.00268026	203	0.0469144	0.506264	203	0.0818159	0.245867	203	0.285699	3.59782e-05	203	0.183168	0.00890201	203	0.015126	0.830396	203	0.0969134	0.168971	203	0.151584
MSR1	-0.101341	0.205159	158	0.180525	0.00995434	203	0.306693	8.56947e-06	203	0.403823	2.30865e-09	203	0.0725461	0.303669	203	0.362451	1.07217e-07	203	0.30427	1.01709e-05	203	0.128776	0.0670881	203	0.221929	0.00146133	203	0.295307	1.89197e-05	203	0.447895	2.07849e-11	203	0.215969	0.00197021	203	0.280624	5.00543e-05	203	0.3758	3.29245e-08	203	0.25221	0.000283293	203	0.369248	5.91666e-08	203	0.517458
N2DL-2	-0.161123	0.0431307	158	0.450423	1.55327e-11	203	0.446573	2.41812e-11	203	0.324566	2.30879e-06	203	0.325943	2.07955e-06	203	0.255038	0.000240468	203	0.305483	9.33676e-06	203	0.515791	3.40158e-15	203	0.476865	6.36598e-13	203	0.242723	0.00048439	203	0.444515	3.05665e-11	203	0.468279	1.85123e-12	203	0.494458	6.49401e-14	203	0.379355	2.38255e-08	203	0.150698	0.0318624	203	0.447653	2.13684e-11	203	0.557612
NAAA	-0.0458331	0.567431	158	0.339352	7.31056e-07	203	0.244688	0.000434202	203	0.192946	0.00581491	203	0.333743	1.13887e-06	203	0.206244	0.00315537	203	0.220806	0.00154687	203	0.29012	2.68435e-05	203	0.390769	8.21173e-09	203	0.176144	0.0119419	203	0.182379	0.00920512	203	0.324622	2.29909e-06	203	0.204434	0.00343674	203	0.142589	0.0424155	203	0.137062	0.0511778	203	0.187265	0.0074652	203	0.0960653
NBL1	-0.137728	0.0844015	158	0.384964	1.41882e-08	203	0.324516	2.31759e-06	203	0.222325	0.00143222	203	0.245614	0.000412257	203	0.300138	1.35749e-05	203	0.181403	0.00959329	203	0.354966	2.03095e-07	203	0.397942	4.11688e-09	203	0.315373	4.58071e-06	203	0.409398	1.3202e-09	203	0.36098	1.21721e-07	203	0.436794	7.26225e-11	203	0.323493	2.50396e-06	203	0.177977	0.0110715	203	0.25178	0.000290397	203	0.308977
NCAN	-0.0899802	0.260871	158	0.387311	1.13878e-08	203	0.313631	5.20233e-06	203	0.16412	0.0192938	203	0.740159	1.72195e-36	203	0.111982	0.111688	203	0.142136	0.043083	203	0.522889	1.21706e-15	203	0.573973	3.4937e-19	203	0.326906	1.93236e-06	203	0.137791	0.0499417	203	0.435787	8.1176e-11	203	0.454676	9.46323e-12	203	0.189289	0.00683454	203	-0.00292604	0.966951	203	0.0714899	0.310782	203	0.154305
N-CDase	-0.160955	0.0433521	158	0.213336	0.00224269	203	0.225711	0.00120405	203	0.163136	0.0200411	203	0.197276	0.00478495	203	0.0804703	0.253746	203	0.122146	0.0825519	203	0.232837	0.000828775	203	0.208709	0.00280576	203	0.37697	2.96129e-08	203	0.094208	0.181241	203	0.142842	0.0420475	203	0.234249	0.000768623	203	0.229563	0.000985347	203	0.102711	0.144779	203	0.102957	0.143813	203	0.096995
NEP	0.144178	0.0707067	158	-0.0991165	0.159445	203	0.0205037	0.771542	203	0.197236	0.00479354	203	-0.207701	0.00294418	203	0.0904129	0.199541	203	-0.0256206	0.716723	203	-0.154495	0.0277465	203	-0.130292	0.0639084	203	0.0426329	0.545877	203	0.235276	0.000727443	203	-0.177955	0.0110817	203	0.0165668	0.81452	203	0.104118	0.139324	203	0.0844293	0.231056	203	0.0470459	0.505072	203	0.119465
NMNAT1	0.0263864	0.742084	158	-0.0520508	0.4608	203	0.0283892	0.687635	203	0.356826	1.73552e-07	203	-0.0756073	0.283665	203	0.302072	1.18653e-05	203	0.0124621	0.859927	203	-0.0814879	0.247772	203	0.0766965	0.276766	203	0.100985	0.151685	203	0.309377	7.07525e-06	203	0.0136685	0.846526	203	0.0974155	0.166764	203	0.114757	0.103032	203	0.429	1.70208e-10	203	0.15438	0.0278638	203	0.307726
Nr-CAM	-0.201102	0.0112873	158	0.537031	1.45962e-16	203	0.530267	4.0753e-16	203	0.290464	2.62335e-05	203	0.531771	3.24971e-16	203	0.242754	0.000483559	203	0.411436	1.07343e-09	203	0.367398	6.96547e-08	203	0.672464	4.47167e-28	203	0.545639	3.82062e-17	203	0.445983	2.58649e-11	203	0.512441	5.47936e-15	203	0.645313	2.68821e-25	203	0.354652	2.08539e-07	203	0.0625446	0.375354	203	0.252727	0.00027497	203	0.370292
NRP2	-0.192154	0.0155744	158	0.411033	1.11836e-09	203	0.533137	2.64336e-16	203	0.462625	3.6795e-12	203	0.319371	3.40998e-06	203	0.446905	2.32798e-11	203	0.348472	3.48923e-07	203	0.366897	7.27896e-08	203	0.551896	1.40761e-17	203	0.489737	1.21374e-13	203	0.495246	5.84505e-14	203	0.440088	5.03388e-11	203	0.649711	9.96638e-26	203	0.415265	7.24989e-10	203	0.238291	0.000617966	203	0.364126	9.27247e-08	203	0.451499
NTRK2	-0.257136	0.00110822	158	0.528141	5.60091e-16	203	0.604667	1.26072e-21	203	0.350516	2.94669e-07	203	0.497314	4.42756e-14	203	0.0835898	0.235743	203	0.501647	2.45914e-14	203	0.351364	2.74601e-07	203	0.668174	1.28531e-27	203	0.534963	2.00277e-16	203	0.373243	4.14534e-08	203	0.434582	9.26853e-11	203	0.709255	2.38192e-32	203	0.428245	1.84641e-10	203	-0.0298307	0.672666	203	0.12729	0.0703307	203	0.309946
NTRK3	-0.132229	0.0976856	158	0.460525	4.73374e-12	203	0.555676	7.6209e-18	203	0.282373	4.4702e-05	203	0.45281	1.17711e-11	203	0.236933	0.000665243	203	0.424092	2.87816e-10	203	0.328391	1.72451e-06	203	0.626808	1.47199e-23	203	0.422779	3.30801e-10	203	0.398339	3.96064e-09	203	0.421581	3.75371e-10	203	0.609546	4.87247e-22	203	0.354386	2.13259e-07	203	-0.00691705	0.921976	203	0.133712	0.0571866	203	0.274999
PDGF-R-alpha	-0.234019	0.00308217	158	0.482704	3.02759e-13	203	0.546859	3.14977e-17	203	0.378839	2.49762e-08	203	0.411484	1.06825e-09	203	0.294413	2.01049e-05	203	0.486852	1.77042e-13	203	0.465938	2.46416e-12	203	0.573934	3.51798e-19	203	0.344762	4.72738e-07	203	0.499219	3.42236e-14	203	0.522079	1.37015e-15	203	0.690565	4.24319e-30	203	0.425142	2.57422e-10	203	0.102387	0.146055	203	0.339319	7.32969e-07	203	0.474319
PLXNB1	-0.0925058	0.24767	158	0.243975	0.000451819	203	0.272288	8.49202e-05	203	0.321497	2.90949e-06	203	0.114102	0.105026	203	0.384641	1.46221e-08	203	0.241417	0.000520679	203	0.255587	0.00023288	203	0.303354	1.08472e-05	203	0.26572	0.000127283	203	0.393328	6.43083e-09	203	0.191344	0.00624348	203	0.327251	1.882e-06	203	0.276961	6.32725e-05	203	0.224094	0.00130852	203	0.319198	3.45407e-06	203	0.351118
PLXNB3	-0.081333	0.309674	158	0.290633	2.59396e-05	203	0.310917	6.33358e-06	203	0.463671	3.24352e-12	203	0.278404	5.77154e-05	203	0.241006	0.000532609	203	0.13965	0.0469031	203	0.264945	0.000133413	203	0.408638	1.42561e-09	203	0.243321	0.000468585	203	0.412253	9.87605e-10	203	0.265565	0.000128488	203	0.330836	1.42822e-06	203	0.314895	4.74392e-06	203	0.694027	1.67431e-30	203	0.159785	0.0227759	203	0.297397
PRTG	-0.123548	0.121967	158	0.465124	2.72031e-12	203	0.593001	1.14742e-20	203	0.262992	0.000150124	203	0.3883	1.03755e-08	203	0.124772	0.0761143	203	0.582163	8.2537e-20	203	0.287615	3.17093e-05	203	0.555619	7.69216e-18	203	0.510894	6.81754e-15	203	0.363616	9.6924e-08	203	0.427891	1.91804e-10	203	0.686256	1.32601e-29	203	0.374763	3.61571e-08	203	-0.0551843	0.434217	203	0.241645	0.000514168	203	0.327304
PVR	0.0413623	0.605848	158	0.0743226	0.29195	203	0.256598	0.000219501	203	0.287695	3.15417e-05	203	0.0767811	0.276236	203	0.398529	3.88792e-09	203	0.164702	0.0188638	203	0.188702	0.00701242	203	0.248648	0.000347351	203	0.267444	0.000114567	203	0.277962	5.93674e-05	203	0.158702	0.0237255	203	0.355746	1.90158e-07	203	0.290802	2.56475e-05	203	0.137586	0.0502877	203	0.275363	7.00148e-05	203	0.369055
RGMA	-0.0510115	0.524432	158	0.520655	1.6862e-15	203	0.518634	2.26002e-15	203	0.178831	0.0106853	203	0.495142	5.92657e-14	203	0.117889	0.093907	203	0.329125	1.62988e-06	203	0.465916	2.47056e-12	203	0.62814	1.11348e-23	203	0.373931	3.89708e-08	203	0.47739	5.95792e-13	203	0.576582	2.21604e-19	203	0.574066	3.43778e-19	203	0.209116	0.00275142	203	0.0461696	0.513046	203	0.327969	1.78138e-06	203	0.315455
RGMB	-0.180908	0.0229225	158	0.768974	6.40154e-41	203	0.656276	2.1971e-26	203	0.261886	0.000160425	203	0.635088	2.53867e-24	203	0.168999	0.0159366	203	0.433652	1.02651e-10	203	0.660316	8.5025e-27	203	0.738182	3.2991e-36	203	0.439366	5.45687e-11	203	0.572639	4.40316e-19	203	0.720413	8.83754e-34	203	0.676843	1.49397e-28	203	0.435398	8.47331e-11	203	0.0557039	0.429895	203	0.326551	1.98538e-06	203	0.412823
ROBO2	-0.256035	0.00116606	158	0.472454	1.10574e-12	203	0.592502	1.25863e-20	203	0.130266	0.063963	203	0.522506	1.28723e-15	203	0.0647187	0.35895	203	0.454091	1.01343e-11	203	0.414756	7.64032e-10	203	0.536164	1.66706e-16	203	0.50596	1.35831e-14	203	0.201593	0.00392427	203	0.414675	7.70474e-10	203	0.678692	9.35217e-29	203	0.283817	4.0695e-05	203	-0.0455098	0.519093	203	0.188196	0.00716891	203	0.259521
RSPO1	-0.153634	0.0539461	158	0.332608	1.24445e-06	203	0.441644	4.22761e-11	203	0.338192	8.01812e-07	203	0.310595	6.48249e-06	203	0.270139	9.70525e-05	203	0.17277	0.0137027	203	0.38709	1.16272e-08	203	0.379321	2.38998e-08	203	0.227111	0.00111986	203	0.27844	5.75821e-05	203	0.297349	1.64541e-05	203	0.422462	3.42052e-10	203	0.363819	9.52298e-08	203	0.231905	0.000870818	203	0.307464	8.11214e-06	203	0.304838
SCARA5	-0.18235	0.0218387	158	0.564013	1.9154e-18	203	0.58415	5.78003e-20	203	0.374348	3.75335e-08	203	0.398727	3.81364e-09	203	0.294242	2.03403e-05	203	0.428954	1.71068e-10	203	0.487531	1.6203e-13	203	0.584959	4.99581e-20	203	0.451808	1.32272e-11	203	0.595616	7.04903e-21	203	0.514347	4.18044e-15	203	0.713918	6.12993e-33	203	0.503284	1.96508e-14	203	0.0777356	0.270292	203	0.365576	8.17182e-08	203	0.456272
SCARB2	-0.125796	0.11527	158	0.50801	1.02145e-14	203	0.509144	8.71722e-15	203	0.333737	1.13938e-06	203	0.293588	2.12615e-05	203	0.339659	7.13324e-07	203	0.349197	3.28662e-07	203	0.539463	1.00346e-16	203	0.48121	3.66663e-13	203	0.358665	1.48423e-07	203	0.583012	7.09051e-20	203	0.464167	3.05456e-12	203	0.519459	2.00574e-15	203	0.384972	1.41771e-08	203	0.17944	0.0104171	203	0.50383	1.82303e-14	203	0.550537
SCARF2	-0.123828	0.121117	158	0.622212	3.81735e-23	203	0.68779	8.85855e-30	203	0.209616	0.00268618	203	0.478639	5.08688e-13	203	0.231545	0.000887613	203	0.553324	1.11729e-17	203	0.583208	6.84492e-20	203	0.691802	3.04801e-30	203	0.423702	3.00007e-10	203	0.43268	1.14155e-10	203	0.545467	3.92606e-17	203	0.717151	2.35346e-33	203	0.405728	1.90953e-09	203	0.0172889	0.806591	203	0.411062	1.11513e-09	203	0.460479
sFRP-3	0.00733757	0.927095	158	0.230955	0.000915721	203	0.262668	0.000153074	203	0.293246	2.17592e-05	203	0.167261	0.0170691	203	0.338803	7.63743e-07	203	0.130939	0.0625892	203	0.166742	0.0174209	203	0.276148	6.66229e-05	203	0.175875	0.0120745	203	0.432448	1.17087e-10	203	0.31415	5.00946e-06	203	0.310273	6.6342e-06	203	0.245519	0.000414455	203	0.159414	0.0230973	203	0.206828	0.00306911	203	0.36897
SIGLEC1	-0.0877334	0.273013	158	0.294047	2.06105e-05	203	0.340685	6.57108e-07	203	0.396585	4.69737e-09	203	0.108374	0.12378	203	0.375066	3.51839e-08	203	0.323353	2.53051e-06	203	0.237283	0.000652722	203	0.288238	3.04273e-05	203	0.352404	2.51794e-07	203	0.437356	6.82413e-11	203	0.308476	7.54714e-06	203	0.396173	4.88894e-09	203	0.435289	8.57509e-11	203	0.285936	3.54226e-05	203	0.407524	1.59484e-09	203	0.58567
Siglec-9	-0.0795562	0.320397	158	0.156704	0.0255676	203	0.285292	3.69513e-05	203	0.339572	7.18338e-07	203	0.191599	0.00617335	203	0.262855	0.000151359	203	0.272036	8.62692e-05	203	0.160327	0.0223123	203	0.283923	4.04145e-05	203	0.582734	7.45258e-20	203	0.32757	1.83664e-06	203	0.249536	0.000330237	203	0.375362	3.42563e-08	203	0.25472	0.000244967	203	0.157616	0.0247119	203	0.19504	0.00529427	203	0.394297
SKR3	-0.221863	0.00508448	158	0.460814	4.57299e-12	203	0.565321	1.53688e-18	203	0.329461	1.58831e-06	203	0.323058	2.58739e-06	203	0.267399	0.000114886	203	0.467719	1.98269e-12	203	0.515225	3.6881e-15	203	0.503157	1.99974e-14	203	0.362321	1.08425e-07	203	0.49779	4.15227e-14	203	0.449864	1.65688e-11	203	0.557079	6.05718e-18	203	0.52633	7.33042e-16	203	0.0650101	0.356786	203	0.449016	1.82713e-11	203	0.527678
SMOC2	-0.149286	0.061193	158	0.571893	5.00821e-19	203	0.513503	4.71386e-15	203	0.392202	7.16286e-09	203	0.384896	1.42779e-08	203	0.124287	0.0772712	203	0.284115	3.99096e-05	203	0.398004	4.09229e-09	203	0.483309	2.80099e-13	203	0.33704	8.78567e-07	203	0.508406	9.66513e-15	203	0.467111	2.13568e-12	203	0.517166	2.79247e-15	203	0.29438	2.01502e-05	203	0.103161	0.143017	203	0.263253	0.000147778	203	0.288419
SMPD1	-0.00300546	0.970104	158	0.0929712	0.187064	203	0.20427	0.00346323	203	0.277376	6.16246e-05	203	0.0318712	0.651698	203	0.287238	3.25089e-05	203	0.172268	0.0139835	203	0.138525	0.0487241	203	0.132149	0.0601826	203	0.204077	0.00349486	203	0.234486	0.000758951	203	0.103191	0.1429	203	0.202657	0.00373474	203	0.072395	0.304681	203	0.211461	0.00245712	203	0.212745	0.00230834	203	0.182577
SPOCK1	-0.223992	0.00466618	158	0.203014	0.00367314	203	0.323523	2.49828e-06	203	0.377136	2.91704e-08	203	0.265714	0.000127324	203	0.325956	2.07745e-06	203	0.17881	0.0106944	203	0.105787	0.133059	203	0.306846	8.47645e-06	203	0.363141	1.01005e-07	203	0.409447	1.31363e-09	203	0.210447	0.00258068	203	0.465656	2.54997e-12	203	0.360187	1.303e-07	203	-0.045286	0.521152	203	0.123332	0.0795916	203	0.185387
THY 1	-0.183352	0.0211113	158	0.63811	1.31898e-24	203	0.545831	3.70659e-17	203	0.200766	0.00407729	203	0.558289	4.96446e-18	203	0.251352	0.000297636	203	0.393184	6.52027e-09	203	0.741811	9.95578e-37	203	0.626854	1.45794e-23	203	0.382416	1.79767e-08	203	0.367131	7.13062e-08	203	0.590475	1.8295e-20	203	0.646777	1.93561e-25	203	0.409156	1.35291e-09	203	0.0707463	0.315855	203	0.433993	9.8882e-11	203	0.500941
TMPRSS5	-0.109539	0.170662	158	0.48375	2.64631e-13	203	0.456406	7.72063e-12	203	0.185033	0.00822012	203	0.48007	4.24096e-13	203	0.115452	0.100948	203	0.291457	2.45445e-05	203	0.444503	3.06094e-11	203	0.566391	1.28265e-18	203	0.338028	8.12347e-07	203	0.184408	0.00844338	203	0.427515	1.99713e-10	203	0.494976	6.06008e-14	203	0.285511	3.64256e-05	203	0.0509129	0.470672	203	0.184049	0.00857375	203	0.17467
TNFRSF12A	-0.135914	0.0886125	158	0.292979	2.21546e-05	203	0.359197	1.4183e-07	203	0.267993	0.000110775	203	0.0635627	0.367616	203	0.3549	2.04227e-07	203	0.238685	0.00060484	203	0.184687	0.00834278	203	0.218421	0.00174392	203	0.157889	0.0244609	203	0.400656	3.15673e-09	203	0.17725	0.0114098	203	0.302704	1.13526e-05	203	0.30883	7.3585e-06	203	0.166728	0.0174299	203	0.343492	5.24079e-07	203	0.365143
TNFRSF21	-0.18486	0.0200569	158	0.700409	2.91051e-31	203	0.659449	1.04375e-26	203	0.233611	0.000795287	203	0.583633	6.34213e-20	203	0.193488	0.00567582	203	0.510358	7.35136e-15	203	0.717663	2.01983e-33	203	0.71011	1.86115e-32	203	0.496253	5.10649e-14	203	0.480851	3.83852e-13	203	0.72678	1.25422e-34	203	0.767252	1.22741e-40	203	0.496011	5.2754e-14	203	0.0295192	0.67589	203	0.398866	3.7622e-09	203	0.494836
TN-R	-0.147301	0.0647566	158	0.373414	4.08214e-08	203	0.340619	6.60567e-07	203	0.15983	0.0227365	203	0.393478	6.3393e-09	203	0.114478	0.103878	203	0.239637	0.000574178	203	0.329165	1.62496e-06	203	0.39387	6.10471e-09	203	0.343609	5.19135e-07	203	0.141531	0.0439885	203	0.407337	1.6251e-09	203	0.352718	2.45285e-07	203	0.169339	0.0157231	203	0.0614303	0.383937	203	0.0975448	0.166199	203	0.281549
UNC5C	-0.219439	0.00560131	158	0.662715	4.80425e-27	203	0.59283	1.18444e-20	203	0.280915	4.91242e-05	203	0.381965	1.87419e-08	203	0.237195	0.000655841	203	0.463201	3.43261e-12	203	0.530862	3.72661e-16	203	0.552827	1.21095e-17	203	0.443877	3.28609e-11	203	0.582064	8.40037e-20	203	0.621703	4.23891e-23	203	0.617796	9.39813e-23	203	0.459154	5.57468e-12	203	0.16476	0.0188214	203	0.461312	4.30817e-12	203	0.536373
VWC2	-0.0963174	0.228636	158	0.594123	9.31423e-21	203	0.552104	1.36106e-17	203	0.284756	3.82726e-05	203	0.48011	4.21943e-13	203	0.256358	0.00022261	203	0.380996	2.04925e-08	203	0.59773	4.73811e-21	203	0.510675	7.03074e-15	203	0.37093	5.09664e-08	203	0.317227	3.99681e-06	203	0.598567	4.04582e-21	203	0.488231	1.47875e-13	203	0.343281	5.331e-07	203	0.0891604	0.205865	203	0.288847	2.92202e-05	203	0.428562
WFIKKN1	-0.262532	0.000860935	158	0.331927	1.31222e-06	203	0.304188	1.02296e-05	203	0.100225	0.154807	203	0.213147	0.00226347	203	0.0433518	0.539121	203	0.397789	4.17893e-09	203	0.132842	0.0588376	203	0.322651	2.66806e-06	203	0.367845	6.69701e-08	203	0.387861	1.08138e-08	203	0.360172	1.30461e-07	203	0.353869	2.22742e-07	203	0.222883	0.00139209	203	0.00476953	0.946155	203	0.115143	0.10187	203	0.202598
[truncated: 227 more columns]

## Sheet: Table S3
Supplemental Table S3. Correlations between serum Neurofilament light chain (NfL) levels and plasma levels of remaining proteins at the 3-month follow-up
Spearmans correlations (rho) between serum NfL levels and plasma protein levels (Normalized Protein eXpression [NPX]).
Participants with missing information were excluded pairwise. Number of participants included in each comparison is shown (n).
Protein	NfL			ADAM 22			ADAM 23			Alpha-2-MRAP			BCAN			Beta-NGF			BMP-4			CADM3			CD200			CD200R1			CD38			CDH3			CDH6			CLEC10A			CLEC1B			CLM-1			CLM-6
	rho	p	n	rho	p	n	rho	p	n	rho	p	n	rho	p	n	rho	p	n	rho	p	n	rho	p	n	rho	p	n	rho	p	n	rho	p	n	rho	p	n	rho	p	n	rho	p	n	rho	p	n	rho	p	n	rho
NfL	1		200	0.0435139	0.542719	198	0.0178266	0.803149	198	0.0696985	0.329202	198	-0.094975	0.1832	198	0.038629	0.588977	198	0.0842922	0.237726	198	0.0638208	0.371716	198	-0.091439	0.200123	198	-0.0670664	0.347839	198	0.116453	0.102294	198	0.0496702	0.487102	198	-0.0871428	0.222174	198	-0.112864	0.11339	198	-0.0188894	0.791674	198	0.0774714	0.277989	198	0.0701266
ADAM 22	0.0435139	0.542719	198	1		203	0.460215	4.91261e-12	203	0.273411	7.91629e-05	203	0.477071	6.20217e-13	203	0.289503	2.79727e-05	203	0.329735	1.55504e-06	203	0.559	4.41506e-18	203	0.568616	8.78712e-19	203	0.144614	0.0395381	203	0.357425	1.64948e-07	203	0.63119	5.84591e-24	203	0.500102	3.03559e-14	203	0.194098	0.00552305	203	0.0528427	0.453998	203	0.285205	3.71629e-05	203	0.295873
ADAM 23	0.0178266	0.803149	198	0.460215	4.91261e-12	203	1		203	0.271163	9.10841e-05	203	0.319837	3.29368e-06	203	0.317951	3.78873e-06	203	0.385505	1.34896e-08	203	0.370676	5.21291e-08	203	0.493296	7.5815e-14	203	0.327135	1.89872e-06	203	0.348001	3.6272e-07	203	0.430874	1.38972e-10	203	0.534595	2.11836e-16	203	0.363651	9.66293e-08	203	0.100276	0.154597	203	0.347447	3.79597e-07	203	0.304438
Alpha-2-MRAP	0.0696985	0.329202	198	0.273411	7.91629e-05	203	0.271163	9.10841e-05	203	1		203	0.191594	0.00617467	203	0.192009	0.00606217	203	0.160663	0.0220296	203	0.189782	0.00668845	203	0.213419	0.00223353	203	0.212289	0.00236023	203	0.318364	3.67454e-06	203	0.178101	0.0110145	203	0.274293	7.49006e-05	203	0.113582	0.106629	203	0.337258	8.63516e-07	203	0.118963	0.0909321	203	0.150158
BCAN	-0.094975	0.1832	198	0.477071	6.20217e-13	203	0.319837	3.29368e-06	203	0.191594	0.00617467	203	1		203	0.172656	0.0137665	203	0.202934	0.00368688	203	0.678975	8.70234e-29	203	0.64868	1.25966e-25	203	0.292957	2.21874e-05	203	0.178721	0.0107343	203	0.579075	1.42879e-19	203	0.510203	7.51389e-15	203	0.166039	0.0179064	203	0.0466123	0.50901	203	0.141975	0.0433218	203	0.143573
Beta-NGF	0.038629	0.588977	198	0.289503	2.79727e-05	203	0.317951	3.78873e-06	203	0.192009	0.00606217	203	0.172656	0.0137665	203	1		203	0.293273	2.17197e-05	203	0.257741	0.000205235	203	0.372168	4.56404e-08	203	0.310641	6.46073e-06	203	0.399371	3.5809e-09	203	0.348386	3.51394e-07	203	0.305683	9.20572e-06	203	0.19961	0.00430054	203	0.196335	0.00499362	203	0.313008	5.44377e-06	203	0.347238
BMP-4	0.0842922	0.237726	198	0.329735	1.55504e-06	203	0.385505	1.34896e-08	203	0.160663	0.0220296	203	0.202934	0.00368688	203	0.293273	2.17197e-05	203	1		203	0.230961	0.000915452	203	0.327382	1.86328e-06	203	0.168338	0.0163595	203	0.332801	1.22591e-06	203	0.286417	3.43174e-05	203	0.385165	1.39244e-08	203	0.305381	9.40441e-06	203	0.0229062	0.745643	203	0.252841	0.000273168	203	0.361079
CADM3	0.0638208	0.371716	198	0.559	4.41506e-18	203	0.370676	5.21291e-08	203	0.189782	0.00668845	203	0.678975	8.70234e-29	203	0.257741	0.000205235	203	0.230961	0.000915452	203	1		203	0.627575	1.25362e-23	203	0.141848	0.0435116	203	0.251565	0.000294018	203	0.662219	5.40865e-27	203	0.507972	1.02684e-14	203	0.266302	0.000122848	203	0.12414	0.0776249	203	0.382378	1.80403e-08	203	0.368205
CD200	-0.091439	0.200123	198	0.568616	8.78712e-19	203	0.493296	7.5815e-14	203	0.213419	0.00223353	203	0.64868	1.25966e-25	203	0.372168	4.56404e-08	203	0.327382	1.86328e-06	203	0.627575	1.25362e-23	203	1		203	0.308931	7.30507e-06	203	0.367125	7.13452e-08	203	0.60852	5.95825e-22	203	0.616245	1.28539e-22	203	0.305817	9.11827e-06	203	0.119189	0.0903143	203	0.366133	7.78285e-08	203	0.326694
CD200R1	-0.0670664	0.347839	198	0.144614	0.0395381	203	0.327135	1.89872e-06	203	0.212289	0.00236023	203	0.292957	2.21874e-05	203	0.310641	6.46073e-06	203	0.168338	0.0163595	203	0.141848	0.0435116	203	0.308931	7.30507e-06	203	1		203	0.390017	8.81958e-09	203	0.358634	1.48819e-07	203	0.385254	1.38096e-08	203	0.182199	0.00927591	203	0.0642942	0.362117	203	0.208967	0.00277117	203	0.291298
CD38	0.116453	0.102294	198	0.357425	1.64948e-07	203	0.348001	3.6272e-07	203	0.318364	3.67454e-06	203	0.178721	0.0107343	203	0.399371	3.5809e-09	203	0.332801	1.22591e-06	203	0.251565	0.000294018	203	0.367125	7.13452e-08	203	0.390017	8.81958e-09	203	1		203	0.439993	5.08792e-11	203	0.433434	1.05129e-10	203	0.244248	0.000444998	203	0.240879	0.000536333	203	0.346961	3.95028e-07	203	0.389082
CDH3	0.0496702	0.487102	198	0.63119	5.84591e-24	203	0.430874	1.38972e-10	203	0.178101	0.0110145	203	0.579075	1.42879e-19	203	0.348386	3.51394e-07	203	0.286417	3.43174e-05	203	0.662219	5.40865e-27	203	0.60852	5.95825e-22	203	0.358634	1.48819e-07	203	0.439993	5.08792e-11	203	1		203	0.580011	1.21062e-19	203	0.243483	0.00046437	203	0.0352787	0.617289	203	0.380891	2.06917e-08	203	0.417411
CDH6	-0.0871428	0.222174	198	0.500102	3.03559e-14	203	0.534595	2.11836e-16	203	0.274293	7.49006e-05	203	0.510203	7.51389e-15	203	0.305683	9.20572e-06	203	0.385165	1.39244e-08	203	0.507972	1.02684e-14	203	0.616245	1.28539e-22	203	0.385254	1.38096e-08	203	0.433434	1.05129e-10	203	0.580011	1.21062e-19	203	1		203	0.354141	2.17694e-07	203	0.0756683	0.283276	203	0.327748	1.81171e-06	203	0.375107
CLEC10A	-0.112864	0.11339	198	0.194098	0.00552305	203	0.363651	9.66293e-08	203	0.113582	0.106629	203	0.166039	0.0179064	203	0.19961	0.00430054	203	0.305381	9.40441e-06	203	0.266302	0.000122848	203	0.305817	9.11827e-06	203	0.182199	0.00927591	203	0.244248	0.000444998	203	0.243483	0.00046437	203	0.354141	2.17694e-07	203	1		203	0.199987	0.00422655	203	0.185594	0.00802412	203	0.375772
CLEC1B	-0.0188894	0.791674	198	0.0528427	0.453998	203	0.100276	0.154597	203	0.337258	8.63516e-07	203	0.0466123	0.50901	203	0.196335	0.00499362	203	0.0229062	0.745643	203	0.12414	0.0776249	203	0.119189	0.0903143	203	0.0642942	0.362117	203	0.240879	0.000536333	203	0.0352787	0.617289	203	0.0756683	0.283276	203	0.199987	0.00422655	203	1		203	0.16132	0.0214851	203	0.21151
CLM-1	0.0774714	0.277989	198	0.285205	3.71629e-05	203	0.347447	3.79597e-07	203	0.118963	0.0909321	203	0.141975	0.0433218	203	0.313008	5.44377e-06	203	0.252841	0.000273168	203	0.382378	1.80403e-08	203	0.366133	7.78285e-08	203	0.208967	0.00277117	203	0.346961	3.95028e-07	203	0.380891	2.06917e-08	203	0.327748	1.81171e-06	203	0.185594	0.00802412	203	0.16132	0.0214851	203	1		203	0.330975
CLM-6	0.0701266	0.326233	198	0.295873	1.82032e-05	203	0.304438	1.00512e-05	203	0.150158	0.0324879	203	0.143573	0.0409956	203	0.347238	3.86187e-07	203	0.361079	1.20682e-07	203	0.368205	6.48769e-08	203	0.326694	1.96384e-06	203	0.291298	2.48085e-05	203	0.389082	9.63687e-09	203	0.417411	5.80586e-10	203	0.375107	3.50514e-08	203	0.375772	3.30077e-08	203	0.21151	0.00245127	203	0.330975	1.41293e-06	203	1
CNTN5	-0.186507	0.00851608	198	0.246393	0.00039459	203	0.277165	6.24591e-05	203	0.000904287	0.989784	203	0.350422	2.96966e-07	203	0.146443	0.0370822	203	0.237836	0.000633435	203	0.226887	0.001133	203	0.371029	5.0521e-08	203	0.291886	2.38485e-05	203	0.0103376	0.883619	203	0.200463	0.0041348	203	0.326723	1.9595e-06	203	0.053002	0.452636	203	-0.0318945	0.65146	203	0.143655	0.0408803	203	0.065479
CPA2	0.00205699	0.977055	198	0.161194	0.021589	203	0.259727	0.000182483	203	0.145125	0.0388388	203	0.0710514	0.313767	203	0.202199	0.00381525	203	0.230317	0.000947053	203	0.16716	0.0171369	203	0.207154	0.00302189	203	0.0197142	0.78011	203	0.196682	0.00491577	203	0.143147	0.0416065	203	0.231725	0.000879171	203	0.204705	0.00339319	203	0.0742134	0.292662	203	0.118813	0.0913436	203	0.186798
CPM	-0.0936925	0.189212	198	0.205712	0.00323575	203	0.336608	9.09075e-07	203	0.290117	2.68488e-05	203	0.0703119	0.318843	203	0.278511	5.73246e-05	203	0.0918409	0.192504	203	0.00414738	0.95317	203	0.179046	0.0105898	203	0.282248	4.50668e-05	203	0.324076	2.3961e-06	203	0.11222	0.110924	203	0.341464	6.17234e-07	203	0.175971	0.0120271	203	0.219067	0.00168843	203	0.201123	0.00401057	203	0.205798
CRTAM	0.00192059	0.978576	198	0.274023	7.61819e-05	203	0.279778	5.28521e-05	203	0.0799934	0.25658	203	0.255126	0.000239241	203	0.202491	0.00376376	203	0.343494	5.23987e-07	203	0.300864	1.29073e-05	203	0.392714	6.82071e-09	203	0.364108	9.28728e-08	203	0.281304	4.79039e-05	203	0.373262	4.13813e-08	203	0.401818	2.81549e-09	203	0.2862	3.48128e-05	203	0.0419488	0.552346	203	0.394798	5.58331e-09	203	0.393631
CTSC	-0.0519507	0.467304	198	0.227651	0.00108885	203	0.30735	8.17811e-06	203	0.257019	0.000214137	203	0.169914	0.0153674	203	0.292665	2.26293e-05	203	0.366901	7.27643e-08	203	0.196145	0.00503666	203	0.339617	7.15749e-07	203	0.265896	0.000125928	203	0.4171	5.99609e-10	203	0.189268	0.00684105	203	0.3661	7.80528e-08	203	0.223578	0.00134357	203	0.376975	2.95985e-08	203	0.308466	7.55213e-06	203	0.346448
CTSS	-0.0997539	0.162033	198	0.257585	0.000207133	203	0.331889	1.31614e-06	203	0.291905	2.38173e-05	203	0.179513	0.0103854	203	0.265556	0.000128554	203	0.237636	0.000640353	203	0.202071	0.00383797	203	0.310551	6.50283e-06	203	0.292678	2.26086e-05	203	0.344966	4.64943e-07	203	0.300872	1.29003e-05	203	0.365996	7.877e-08	203	0.265239	0.000131058	203	0.305195	9.52883e-06	203	0.300865	1.29067e-05	203	0.345169
DDR1	0.105798	0.137956	198	0.515695	3.44847e-15	203	0.435048	8.80564e-11	203	0.36269	1.05022e-07	203	0.439298	5.4986e-11	203	0.359209	1.41679e-07	203	0.34844	3.4984e-07	203	0.454963	9.14974e-12	203	0.518703	2.23758e-15	203	0.418527	5.16916e-10	203	0.49693	4.66215e-14	203	0.57434	3.27824e-19	203	0.574361	3.26607e-19	203	0.333296	1.17943e-06	203	0.120298	0.087338	203	0.342248	5.79507e-07	203	0.46542
Dkk-4	0.134599	0.0586782	198	0.408909	1.38704e-09	203	0.368652	6.23682e-08	203	0.260859	0.000170591	203	0.231948	0.000868874	203	0.323014	2.59614e-06	203	0.342561	5.65029e-07	203	0.347035	3.9266e-07	203	0.46467	2.87421e-12	203	0.278916	5.58573e-05	203	0.437011	7.09033e-11	203	0.359757	1.35189e-07	203	0.281045	4.87123e-05	203	0.198456	0.00453408	203	0.254538	0.000247567	203	0.2668	0.000119171	203	0.379998
DRAXIN	0.142296	0.0455227	198	0.487224	1.68664e-13	203	0.402636	2.59685e-09	203	0.234916	0.000741643	203	0.438962	5.70813e-11	203	0.305552	9.29117e-06	203	0.355266	1.98027e-07	203	0.559423	4.11648e-18	203	0.551118	1.59547e-17	203	0.161906	0.0210097	203	0.301897	1.20114e-05	203	0.478129	5.42613e-13	203	0.462107	3.91611e-12	203	0.294469	2.00293e-05	203	0.145816	0.0379088	203	0.267917	0.000111294	203	0.357423
EDA2R	0.301591	1.57552e-05	198	0.36375	9.58056e-08	203	0.341219	6.29526e-07	203	0.269363	0.00010182	203	0.0986347	0.161493	203	0.251747	0.000290954	203	0.248264	0.000355012	203	0.420709	4.11413e-10	203	0.355197	1.99189e-07	203	-0.0249024	0.724337	203	0.302517	1.15021e-05	203	0.230119	0.000956948	203	0.264436	0.000137589	203	0.113371	0.107285	203	0.111901	0.111949	203	0.34695	3.95408e-07	203	0.277257
EFNA4	0.0764921	0.284127	198	0.601634	2.25825e-21	203	0.538781	1.11497e-16	203	0.355616	1.92267e-07	203	0.363975	9.39528e-08	203	0.470661	1.38083e-12	203	0.371941	4.65751e-08	203	0.617546	9.88591e-23	203	0.56504	1.61151e-18	203	0.334867	1.04282e-06	203	0.596047	6.50166e-21	203	0.608085	6.48813e-22	203	0.613567	2.19789e-22	203	0.368124	6.53452e-08	203	0.244479	0.000439293	203	0.504133	1.7485e-14	203	0.537001
EPHB6	0.0348059	0.626394	198	0.616186	1.3008e-22	203	0.395399	5.26868e-09	203	0.180729	0.00986917	203	0.595597	7.0745e-21	203	0.374735	3.62477e-08	203	0.341396	6.2064e-07	203	0.757335	4.67708e-39	203	0.649426	1.06344e-25	203	0.255897	0.000228696	203	0.390825	8.16788e-09	203	0.768197	8.59301e-41	203	0.551267	1.55757e-17	203	0.320314	3.17866e-06	203	0.147778	0.0353711	203	0.393722	6.19265e-09	203	0.458606
EZR	-0.163262	0.0215509	198	0.317177	4.01147e-06	203	0.413808	8.42296e-10	203	0.351344	2.75059e-07	203	0.367245	7.05964e-08	203	0.349281	3.26391e-07	203	0.363521	9.77246e-08	203	0.318818	3.55277e-06	203	0.410737	1.15253e-09	203	0.429062	1.69086e-10	203	0.548379	2.47362e-17	203	0.364953	8.62855e-08	203	0.610628	3.93715e-22	203	0.349376	3.23831e-07	203	0.297107	1.67296e-05	203	0.346212	4.20009e-07	203	0.385836
FcRL2	0.00809823	0.909846	198	0.320093	3.23132e-06	203	0.251939	0.00028776	203	0.118018	0.0935452	203	0.2996	1.40905e-05	203	0.180321	0.0100399	203	0.292526	2.28423e-05	203	0.333822	1.13186e-06	203	0.376228	3.16747e-08	203	0.381958	1.87535e-08	203	0.32857	1.70107e-06	203	0.405045	2.04423e-09	203	0.37264	4.37536e-08	203	0.234667	0.000751593	203	0.165526	0.0182692	203	0.226047	0.00118335	203	0.387192
FLRT2	-0.0656351	0.358247	198	0.473882	9.25562e-13	203	0.465629	2.55832e-12	203	0.29923	1.44556e-05	203	0.410052	1.23555e-09	203	0.492202	8.76637e-14	203	0.320535	3.12647e-06	203	0.459041	5.65032e-12	203	0.62503	2.1322e-23	203	0.393281	6.46039e-09	203	0.55062	1.7285e-17	203	0.528163	5.58223e-16	203	0.671197	6.11933e-28	203	0.368019	6.59477e-08	203	0.192374	0.00596478	203	0.392752	6.79626e-09	203	0.457042
gal-8	-0.116585	0.101905	198	0.0786164	0.264884	203	0.125295	0.0748832	203	0.302023	1.1906e-05	203	0.161042	0.0217139	203	0.263259	0.000147725	203	0.0165619	0.814573	203	0.155895	0.0263484	203	0.166165	0.0178189	203	0.204484	0.00342869	203	0.242838	0.000481313	203	0.100822	0.152354	203	0.162563	0.0204877	203	0.0416844	0.554855	203	0.595857	6.73772e-21	203	0.199141	0.00439421	203	0.29067
GPC5	-0.0256116	0.72022	198	0.262745	0.000152367	203	0.126121	0.0729703	203	0.165293	0.0184358	203	0.390828	8.16597e-09	203	0.110096	0.117889	203	0.224041	0.00131203	203	0.270983	9.21065e-05	203	0.334634	1.06209e-06	203	0.231942	0.000869143	203	0.180822	0.00983097	203	0.298503	1.51988e-05	203	0.344986	4.64213e-07	203	0.0425718	0.546453	203	0.105557	0.13391	203	0.040704	0.564209	203	0.146209
G-CSF	0.00461974	0.948497	198	0.0450793	0.523057	203	0.0326734	0.643527	203	0.158337	0.0240536	203	0.131327	0.0618086	203	0.249727	0.000326651	203	0.0557592	0.429437	203	0.144467	0.0397408	203	0.132568	0.059366	203	0.128461	0.0677651	203	0.152342	0.0300211	203	0.243459	0.000465003	203	0.199612	0.00430012	203	0.144618	0.0395325	203	0.199079	0.00440673	203	0.197218	0.00479739	203	0.176194
GDF-8	-0.0306591	0.668083	198	0.391791	7.44967e-09	203	0.285308	3.69122e-05	203	0.153262	0.0290303	203	0.237421	0.000647861	203	0.237508	0.000644802	203	0.26148	0.000164376	203	0.130266	0.0639615	203	0.280394	5.08003e-05	203	0.273715	7.76692e-05	203	0.530085	4.1879e-16	203	0.375467	3.39315e-08	203	0.411386	1.07896e-09	203	0.128776	0.0670896	203	-0.0735924	0.29673	203	0.0363215	0.606919	203	0.16844
GDNF	0.207986	0.00327874	198	0.352866	2.4226e-07	203	0.292596	2.27345e-05	203	0.383058	1.69384e-08	203	0.116801	0.0970008	203	0.354702	2.07677e-07	203	0.216616	0.00190808	203	0.184417	0.00843983	203	0.242272	0.000496645	203	0.17249	0.0138586	203	0.441575	4.2608e-11	203	0.28303	4.28343e-05	203	0.262536	0.000154291	203	0.122921	0.0806079	203	0.195252	0.00524402	203	0.198429	0.00453978	203	0.236379
GDNFR-alpha-3	0.0681785	0.339884	198	0.579805	1.25563e-19	203	0.453541	1.0808e-11	203	0.206922	0.0030555	203	0.512224	5.65057e-15	203	0.248882	0.000342764	203	0.429867	1.54996e-10	203	0.634257	3.03624e-24	203	0.639118	1.05852e-24	203	0.145891	0.0378089	203	0.314387	4.92321e-06	203	0.519626	1.95775e-15	203	0.531888	3.19284e-16	203	0.262026	0.00015909	203	0.0767025	0.276729	203	0.365714	8.07368e-08	203	0.306453
GFR-alpha-1	0.230897	0.00106498	198	0.504682	1.62092e-14	203	0.429194	1.66688e-10	203	0.357726	1.60787e-07	203	0.285699	3.59779e-05	203	0.351534	2.70751e-07	203	0.317385	3.95045e-06	203	0.458287	6.18036e-12	203	0.412777	9.36083e-10	203	0.240146	0.000558382	203	0.480773	3.87699e-13	203	0.482582	3.0754e-13	203	0.479943	4.30995e-13	203	0.25753	0.000207803	203	0.28025	5.12741e-05	203	0.349264	3.26842e-07	203	0.397915
GM-CSF-R-alpha	-0.0125339	0.860877	198	0.0318625	0.651786	203	0.123881	0.0782522	203	0.0093466	0.894708	203	0.108883	0.122017	203	0.0906348	0.198436	203	0.112282	0.110724	203	-0.0241552	0.732288	203	0.107474	0.126952	203	0.302459	1.15487e-05	203	0.0755561	0.283992	203	0.100696	0.152868	203	0.197002	0.00484478	203	0.128188	0.0683579	203	-0.180495	0.00996663	203	0.0881083	0.211288	203	0.0945304
GZMA	-0.119522	0.0935046	198	0.148049	0.0350322	203	0.166958	0.0172733	203	0.147104	0.0362268	203	0.180511	0.00996016	203	0.238368	0.000615366	203	0.261097	0.000168186	203	0.178153	0.0109907	203	0.19963	0.00429649	203	0.346831	3.99283e-07	203	0.329963	1.52793e-06	203	0.100624	0.153165	203	0.284595	3.86784e-05	203	0.269305	0.000102188	203	0.175736	0.012144	203	0.26814	0.000109786	203	0.334869
HAGH	-0.00857558	0.904557	198	0.075795	0.282468	203	-0.035786	0.612235	203	0.0911184	0.196041	203	0.0242779	0.73098	203	0.0669997	0.342228	203	0.126658	0.0717488	203	-0.0224698	0.750327	203	0.0705609	0.317128	203	-0.0410455	0.560942	203	0.186236	0.0078052	203	-0.0611013	0.386494	203	-0.0046638	0.947347	203	0.0339094	0.631022	203	0.326782	1.95076e-06	203	0.079305	0.260709	203	0.0657189
IL 12B, IL 12A	-0.101316	0.155528	198	0.242371	0.000493936	203	0.252258	0.00028251	203	0.0429265	0.543113	203	0.2544	0.000249569	203	0.195742	0.00512926	203	0.129078	0.0664443	203	0.294226	2.03624e-05	203	0.272539	8.36019e-05	203	0.263872	0.000142366	203	0.175793	0.0121155	203	0.300049	1.3659e-05	203	0.185657	0.0080023	203	0.157453	0.0248632	203	0.237674	0.000639042	203	0.23333	0.000807295	203	0.189234
IL-5R-alpha	0.0294025	0.680927	198	0.183932	0.00861697	203	0.286598	3.39111e-05	203	0.23098	0.000914505	203	0.164576	0.0189566	203	0.217868	0.00179279	203	0.256203	0.00022464	203	0.142072	0.0431775	203	0.295513	1.86554e-05	203	0.167123	0.0171619	203	0.274592	7.35037e-05	203	0.161406	0.0214153	203	0.338217	8.0025e-07	203	0.287496	3.19598e-05	203	0.333506	1.16022e-06	203	0.192848	0.00584013	203	0.326508
JAM-B	0.160259	0.0241103	198	0.690421	4.40895e-30	203	0.522699	1.25138e-15	203	0.241436	0.000520136	203	0.425525	2.47111e-10	203	0.324141	2.38433e-06	203	0.374755	3.61846e-08	203	0.678133	1.07772e-28	203	0.615544	1.48003e-22	203	0.255315	0.000236605	203	0.556042	7.17833e-18	203	0.644509	3.21743e-25	203	0.578781	1.50489e-19	203	0.298001	1.57336e-05	203	0.0909415	0.196915	203	0.435905	8.01192e-11	203	0.492193
KYNU	-0.0055974	0.937618	198	0.0340306	0.629801	203	0.202666	0.00373326	203	0.29713	1.6704e-05	203	0.0590903	0.402345	203	0.205666	0.00324277	203	0.183092	0.00893093	203	0.00729453	0.917732	203	0.0891595	0.20587	203	0.288731	2.94474e-05	203	0.394105	5.96878e-09	203	0.0654798	0.353314	203	0.256722	0.000217901	203	0.177565	0.0112621	203	0.191365	0.00623779	203	0.174129	0.0129678	203	0.190205
LAIR-2	0.0541121	0.448955	198	0.0870509	0.216841	203	0.0849241	0.228324	203	0.0345686	0.624395	203	0.120146	0.0877397	203	0.129897	0.064725	203	0.0137191	0.845965	203	0.243537	0.000462981	203	0.082473	0.242083	203	0.0130117	0.853817	203	0.107406	0.127192	203	0.162823	0.0202836	203	0.0048357	0.945409	203	0.00845833	0.904665	203	0.0624628	0.37598	203	0.190114	0.0065917	203	0.182504
LAT	-0.00248478	0.972285	198	-0.00010473	0.998817	203	0.0253708	0.719367	203	0.210483	0.00257619	203	0.0152665	0.828845	203	0.134317	0.0560592	203	0.0318919	0.651486	203	0.0347791	0.622285	203	0.0500885	0.477896	203	-0.0282303	0.689293	203	0.152857	0.0294623	203	-0.099087	0.15957	203	-0.0207857	0.768488	203	0.0977002	0.165522	203	0.854236	5.18709e-59	203	0.0756856	0.283166	203	0.121447
LAYN	0.094842	0.183817	198	0.585562	4.48007e-20	203	0.4554	8.6918e-12	203	0.199745	0.00427386	203	0.421863	3.64378e-10	203	0.318361	3.6752e-06	203	0.488592	1.41046e-13	203	0.704254	9.91831e-32	203	0.62338	3.00076e-23	203	0.146255	0.0373285	203	0.41051	1.17951e-09	203	0.57046	6.40934e-19	203	0.498506	3.76935e-14	203	0.374811	3.60009e-08	203	0.0655994	0.352434	203	0.450679	1.50793e-11	203	0.471614
LXN	-0.0501024	0.483315	198	0.295584	1.85652e-05	203	0.209049	0.00276032	203	0.28958	2.78282e-05	203	0.208031	0.00289823	203	0.381772	1.90784e-08	203	0.190317	0.00653282	203	0.174572	0.0127359	203	0.356894	1.72552e-07	203	0.142482	0.0425726	203	0.427239	2.05725e-10	203	0.239793	0.000569294	203	0.334921	1.03839e-06	203	0.130288	0.0639171	203	0.415108	7.368e-10	203	0.251028	0.000303225	203	0.268906
MANF	-0.0241155	0.735939	198	-0.0351029	0.619046	203	0.0352958	0.617119	203	0.270334	9.58934e-05	203	0.0450504	0.523324	203	0.167425	0.0169592	203	0.0140603	0.842183	203	0.0787129	0.264297	203	0.103092	0.143284	203	0.026384	0.708659	203	0.180956	0.00977568	203	-0.0855753	0.224763	203	0.0341667	0.628431	203	0.0769596	0.275117	203	0.8279	2.25411e-52	203	0.11184	0.112145	203	0.136911
MATN3	0.0575861	0.420331	198	0.37176	4.73306e-08	203	0.381761	1.90982e-08	203	0.174073	0.0129978	203	0.406575	1.75431e-09	203	0.353813	2.23776e-07	203	0.284015	4.01721e-05	203	0.421244	3.88904e-10	203	0.463322	3.38325e-12	203	0.35039	2.97759e-07	203	0.364888	8.67707e-08	203	0.564205	1.85463e-18	203	0.493393	7.48455e-14	203	0.224807	0.00126145	203	0.118774	0.0914502	203	0.328209	1.74889e-06	203	0.286839
MDGA1	-0.0585185	0.412834	198	-0.0474122	0.501758	203	0.138574	0.0486433	203	-0.0575877	0.414438	203	0.121595	0.0839561	203	0.00762226	0.91405	203	0.119161	0.090392	203	0.0410424	0.560972	203	0.0935401	0.184369	203	0.0636758	0.366762	203	-0.0258523	0.714271	203	-0.057659	0.413859	203	0.14946	0.033312	203	0.134547	0.0556357	203	0.00158379	0.982108	203	0.0660547	0.349095	203	0.0869864
MSR1	0.149994	0.0349285	198	0.174196	0.0129326	203	0.320171	3.21273e-06	203	0.305855	9.09422e-06	203	0.0838062	0.234529	203	0.361793	1.1348e-07	203	0.238396	0.000614427	203	0.225206	0.00123582	203	0.243834	0.000455394	203	0.306354	8.77831e-06	203	0.426568	2.21044e-10	203	0.24177	0.000510633	203	0.25118	0.000300591	203	0.267583	0.000113601	203	0.300126	1.3586e-05	203	0.341783	6.01609e-07	203	0.496307
N2DL-2	0.0881331	0.216944	198	0.472961	1.03813e-12	203	0.40067	3.15232e-09	203	0.227908	0.00107441	203	0.322557	2.68687e-06	203	0.298357	1.53532e-05	203	0.233444	0.00080241	203	0.568218	9.40522e-19	203	0.494052	6.85526e-14	203	0.161739	0.0211442	203	0.454252	9.94605e-12	203	0.496168	5.16535e-14	203	0.490735	1.0643e-13	203	0.307921	7.85189e-06	203	0.169515	0.0156137	203	0.371093	5.02331e-08	203	0.481722
NAAA	-0.0458972	0.520821	198	0.306207	8.8703e-06	203	0.255688	0.000231515	203	0.143186	0.0415499	203	0.30079	1.29742e-05	203	0.243569	0.000462148	203	0.215528	0.00201365	203	0.28059	5.01636e-05	203	0.374612	3.66532e-08	203	0.173105	0.0135185	203	0.147548	0.0356615	203	0.265312	0.000130478	203	0.296851	1.70255e-05	203	0.0777279	0.270339	203	0.107043	0.128491	203	0.279392	5.41779e-05	203	0.0511972
NBL1	0.0493468	0.489945	198	0.36309	1.01446e-07	203	0.28876	2.93891e-05	203	0.241636	0.000514428	203	0.36545	8.26176e-08	203	0.323517	2.4995e-06	203	0.197284	0.00478319	203	0.348419	3.50429e-07	203	0.378996	2.46197e-08	203	0.294478	2.0016e-05	203	0.380571	2.131e-08	203	0.406573	1.75458e-09	203	0.454691	9.44713e-12	203	0.244994	0.000426841	203	0.16739	0.0169826	203	0.255007	0.000240902	203	0.284269
NCAN	-0.118632	0.0959887	198	0.247618	0.000368239	203	0.171879	0.0142043	203	0.0667551	0.343997	203	0.718506	1.56917e-33	203	0.136275	0.0525399	203	0.125606	0.074158	203	0.479906	4.33016e-13	203	0.508789	9.16066e-15	203	0.323166	2.56654e-06	203	0.116723	0.0972278	203	0.448398	1.96169e-11	203	0.437726	6.54972e-11	203	0.0710719	0.313627	203	-0.0193557	0.784008	203	0.1151	0.101999	203	0.14567
N-CDase	-0.179595	0.0113496	198	0.240688	0.000542011	203	0.240807	0.000538452	203	0.170009	0.0153091	203	0.174083	0.0129922	203	0.0767908	0.276175	203	0.0519196	0.461932	203	0.150082	0.0325775	203	0.150074	0.0325864	203	0.273568	7.83862e-05	203	0.0879413	0.212159	203	0.0617468	0.381487	203	0.236126	0.000694891	203	0.188391	0.00710829	203	0.125547	0.0742956	203	0.0710621	0.313694	203	0.0536127
NEP	0.0338	0.636405	198	0.146889	0.0365025	203	0.199892	0.0042451	203	0.256359	0.000222602	203	-0.0605414	0.390869	203	0.0329698	0.640519	203	0.00694246	0.92169	203	-0.0564542	0.4237	203	0.00594601	0.932901	203	0.0988005	0.160786	203	0.299995	1.37101e-05	203	0.00304805	0.965574	203	0.12828	0.0681562	203	0.101606	0.149173	203	0.0558428	0.428745	203	0.0401701	0.569335	203	0.0767265
NMNAT1	0.00360456	0.959804	198	0.113108	0.108108	203	0.112069	0.11141	203	0.232153	0.000859478	203	0.0380662	0.589744	203	0.098825	0.160682	203	0.197212	0.0047987	203	0.0504823	0.474438	203	0.155096	0.0271381	203	0.0548573	0.436949	203	0.282224	4.51362e-05	203	-0.0190179	0.787688	203	0.151749	0.0306747	203	0.170752	0.0148616	203	0.26799	0.000110801	203	0.114595	0.103523	203	0.220639
Nr-CAM	-0.125508	0.0780958	198	0.454265	9.93097e-12	203	0.478821	4.97067e-13	203	0.298337	1.53737e-05	203	0.537048	1.45586e-16	203	0.271617	8.85504e-05	203	0.30094	1.28397e-05	203	0.312375	5.69984e-06	203	0.581706	8.95428e-20	203	0.4757	7.37126e-13	203	0.416365	6.47065e-10	203	0.465025	2.75318e-12	203	0.628276	1.08207e-23	203	0.28304	4.28082e-05	203	0.0946519	0.179184	203	0.277098	6.27268e-05	203	0.303801
NRP2	-0.0589527	0.409369	198	0.39381	6.14046e-09	203	0.491391	9.75922e-14	203	0.386896	1.18413e-08	203	0.348005	3.62595e-07	203	0.456423	7.70531e-12	203	0.3994	3.57064e-09	203	0.381871	1.89053e-08	203	0.514707	3.97119e-15	203	0.335713	9.75601e-07	203	0.475637	7.42985e-13	203	0.438161	6.24058e-11	203	0.621912	4.06005e-23	203	0.408779	1.40539e-09	203	0.230147	0.000955556	203	0.34569	4.3832e-07	203	0.461619
NTRK2	-0.128061	0.0721793	198	0.399848	3.4174e-09	203	0.47333	9.91534e-13	203	0.422264	3.49268e-10	203	0.4562	7.91012e-12	203	0.260219	0.000177218	203	0.353214	2.35312e-07	203	0.290659	2.58934e-05	203	0.551678	1.45781e-17	203	0.452916	1.1627e-11	203	0.363785	9.55127e-08	203	0.363455	9.82862e-08	203	0.675425	2.13529e-28	203	0.306149	8.9068e-06	203	0.127878	0.0690331	203	0.189291	0.00683417	203	0.285223
NTRK3	-0.0707653	0.321835	198	0.341607	6.1017e-07	203	0.483557	2.71276e-13	203	0.300357	1.33699e-05	203	0.445787	2.64487e-11	203	0.312005	5.85466e-06	203	0.371224	4.96504e-08	203	0.272707	8.27268e-05	203	0.556447	6.71871e-18	203	0.373623	4.00627e-08	203	0.336768	8.97651e-07	203	0.360515	1.26677e-07	203	0.563964	1.93126e-18	203	0.226782	0.00113917	203	0.035883	0.611271	203	0.16009	0.0225143	203	0.200707
PDGF-R-alpha	0.143064	0.0443576	198	0.477353	5.98597e-13	203	0.430868	1.39061e-10	203	0.389703	9.0861e-09	203	0.369876	5.5966e-08	203	0.364514	8.9643e-08	203	0.53543	1.86514e-16	203	0.443897	3.27849e-11	203	0.525263	8.58354e-16	203	0.248741	0.000345513	203	0.437457	6.74834e-11	203	0.492298	8.65593e-14	203	0.635994	2.08799e-24	203	0.310491	6.53101e-06	203	0.130212	0.0640728	203	0.347742	3.70504e-07	203	0.419274
PLXNB1	0.028579	0.689394	198	0.346932	3.95972e-07	203	0.439228	5.5417e-11	203	0.24142	0.000520584	203	0.199489	0.00432446	203	0.436853	7.21535e-11	203	0.247996	0.000360444	203	0.294657	1.97741e-05	203	0.356797	1.73982e-07	203	0.291425	2.45973e-05	203	0.365255	8.40362e-08	203	0.313557	5.23068e-06	203	0.408544	1.43912e-09	203	0.276012	6.71987e-05	203	0.117552	0.0948586	203	0.308231	7.68016e-06	203	0.392523
PLXNB3	0.00191988	0.978584	198	0.285677	3.60304e-05	203	0.304445	1.00466e-05	203	0.393032	6.61625e-09	203	0.279802	5.27706e-05	203	0.315648	4.48925e-06	203	0.218665	0.0017228	203	0.311563	6.04509e-06	203	0.419662	4.59152e-10	203	0.192039	0.00605426	203	0.384002	1.55179e-08	203	0.272712	8.27047e-05	203	0.354783	2.0626e-07	203	0.182342	0.00921981	203	0.700471	2.86109e-31	203	0.22179	0.00147169	203	0.354227
PRTG	0.0244771	0.73213	198	0.299081	1.46049e-05	203	0.444442	3.08207e-11	203	0.283649	4.11425e-05	203	0.274846	7.23357e-05	203	0.212199	0.0023706	203	0.370786	5.1624e-08	203	0.166565	0.017542	203	0.402041	2.7541e-09	203	0.394809	5.57767e-09	203	0.335029	1.0296e-06	203	0.323837	2.43967e-06	203	0.551395	1.52591e-17	203	0.241215	0.000526502	203	-0.0701318	0.320087	203	0.281885	4.61374e-05	203	0.265764
PVR	-0.0459863	0.520012	198	0.220066	0.00160572	203	0.362365	1.08013e-07	203	0.308139	7.73068e-06	203	0.301969	1.19514e-05	203	0.342615	5.62579e-07	203	0.201906	0.00386766	203	0.341181	6.31465e-07	203	0.359349	1.39993e-07	203	0.351387	2.74088e-07	203	0.289703	2.76018e-05	203	0.302369	1.16218e-05	203	0.432851	1.12045e-10	203	0.350321	2.99456e-07	203	0.111295	0.113917	203	0.245879	0.000406163	203	0.333247
RGMA	-0.00941186	0.8953	198	0.48836	1.454e-13	203	0.45236	1.24044e-11	203	0.0957231	0.174291	203	0.469647	1.56484e-12	203	0.207942	0.00291058	203	0.420853	4.05214e-10	203	0.411337	1.08433e-09	203	0.569606	7.41941e-19	203	0.312052	5.83469e-06	203	0.495495	5.65346e-14	203	0.576611	2.20487e-19	203	0.564706	1.70474e-18	203	0.197252	0.00479002	203	0.0137148	0.846013	203	0.352334	2.5328e-07	203	0.297294
RGMB	0.0901605	0.206513	198	0.680913	5.30217e-29	203	0.519342	2.04005e-15	203	0.2631	0.000149146	203	0.508094	1.00955e-14	203	0.358907	1.45388e-07	203	0.410629	1.16526e-09	203	0.623511	2.92086e-23	203	0.637989	1.35419e-24	203	0.26972	9.96018e-05	203	0.634874	2.65888e-24	203	0.660099	8.951e-27	203	0.603851	1.47576e-21	203	0.293402	2.1531e-05	203	0.117253	0.0957053	203	0.375343	3.43134e-08	203	0.427776
ROBO2	-0.0620921	0.384836	198	0.29986	1.38389e-05	203	0.403516	2.38013e-09	203	0.198486	0.00452795	203	0.463961	3.13193e-12	203	0.16075	0.021957	203	0.288973	2.8977e-05	203	0.329786	1.54899e-06	203	0.419968	4.44643e-10	203	0.37096	5.08284e-08	203	0.216235	0.00194439	203	0.337878	8.22097e-07	203	0.591305	1.5702e-20	203	0.14133	0.0442915	203	0.0353775	0.616304	203	0.223821	0.00132691	203	0.160617
RSPO1	0.0678593	0.342156	198	0.338168	8.03371e-07	203	0.432388	1.17859e-10	203	0.36801	6.60045e-08	203	0.350619	2.92161e-07	203	0.40304	2.49494e-09	203	0.281664	4.68042e-05	203	0.477187	6.11245e-13	203	0.463867	3.16744e-12	203	0.236409	0.000684349	203	0.327699	1.81856e-06	203	0.34511	4.59534e-07	203	0.415312	7.21475e-10	203	0.363131	1.01085e-07	203	0.434576	9.27541e-11	203	0.347857	3.67031e-07	203	0.358972
SCARA5	0.135565	0.0568727	198	0.515194	3.70464e-15	203	0.511869	5.94102e-15	203	0.373651	3.99601e-08	203	0.332423	1.26256e-06	203	0.372246	4.53233e-08	203	0.318801	3.55734e-06	203	0.451172	1.42419e-11	203	0.478066	5.46959e-13	203	0.31762	3.88243e-06	203	0.538794	1.11262e-16	203	0.451287	1.40532e-11	203	0.625473	1.94481e-23	203	0.283636	4.11768e-05	203	0.186562	0.00769599	203	0.352233	2.55423e-07	203	0.424681
SCARB2	0.113501	0.111352	198	0.401866	2.80208e-09	203	0.404616	2.13347e-09	203	0.244578	0.000436867	203	0.288177	3.05507e-05	203	0.377426	2.84092e-08	203	0.253181	0.000267854	203	0.559719	3.91994e-18	203	0.442207	3.9681e-11	203	0.273484	7.88013e-05	203	0.509259	8.57823e-15	203	0.42648	2.23144e-10	203	0.414935	7.50099e-10	203	0.278909	5.58818e-05	203	0.28027	5.12075e-05	203	0.477374	5.96988e-13	203	0.513682
SCARF2	0.23371	0.000920445	198	0.523622	1.09303e-15	203	0.529179	4.79693e-16	203	0.250815	0.000306955	203	0.38992	8.90112e-09	203	0.308567	7.49798e-06	203	0.410161	1.22202e-09	203	0.528488	5.31786e-16	203	0.613652	2.16086e-22	203	0.22431	0.00129409	203	0.384404	1.49483e-08	203	0.489319	1.28227e-13	203	0.589051	2.37535e-20	203	0.217899	0.00179004	203	0.109435	0.120125	203	0.447541	2.16444e-11	203	0.375598
sFRP-3	0.0332828	0.641578	198	0.258949	0.000191096	203	0.247798	0.000364511	203	0.254302	0.000250993	203	0.111284	0.113953	203	0.360784	1.23786e-07	203	0.214788	0.00208847	203	0.158774	0.0236616	203	0.2962	1.78016e-05	203	0.275265	7.04503e-05	203	0.439287	5.50544e-11	203	0.326977	1.92189e-06	203	0.315893	4.4093e-06	203	0.205002	0.00334599	203	0.299138	1.45477e-05	203	0.283294	4.21044e-05	203	0.36685
SIGLEC1	0.0966992	0.175341	198	0.250413	0.000314106	203	0.289231	2.84828e-05	203	0.148572	0.034386	203	0.149148	0.0336868	203	0.381634	1.93234e-08	203	0.313509	5.24887e-06	203	0.280364	5.09001e-05	203	0.324425	2.33355e-06	203	0.386266	1.25621e-08	203	0.398182	4.02191e-09	203	0.334678	1.05839e-06	203	0.418497	5.18561e-10	203	0.422668	3.34704e-10	203	0.262705	0.000152735	203	0.414732	7.65951e-10	203	0.531409
Siglec-9	-0.0839014	0.239916	198	0.106125	0.13182	203	0.258033	0.000201734	203	0.200024	0.00421939	203	0.199907	0.00424213	203	0.261602	0.000163176	203	0.215929	0.00197414	203	0.126665	0.0717313	203	0.24293	0.000478861	203	0.612736	2.59318e-22	203	0.330549	1.4603e-06	203	0.269564	0.000100566	203	0.35034	2.98998e-07	203	0.219314	0.00166762	203	0.143517	0.0410761	203	0.214409	0.00212778	203	0.386615
SKR3	0.133123	0.061528	198	0.4348	9.04949e-11	203	0.435176	8.68235e-11	203	0.3271	1.90382e-06	203	0.295573	1.85793e-05	203	0.324794	2.26924e-06	203	0.336279	9.33032e-07	203	0.55516	8.29127e-18	203	0.482576	3.07771e-13	203	0.286534	3.40553e-05	203	0.526398	7.2569e-16	203	0.458391	6.1043e-12	203	0.496636	4.85066e-14	203	0.388485	1.01962e-08	203	0.204272	0.00346297	203	0.422269	3.49085e-10	203	0.498974
SMOC2	0.0658632	0.356575	198	0.420994	3.99262e-10	203	0.403773	2.32018e-09	203	0.359246	1.41233e-07	203	0.248345	0.000353382	203	0.259996	0.00017958	203	0.174508	0.0127692	203	0.3396	7.16724e-07	203	0.337636	8.38041e-07	203	0.253302	0.000265985	203	0.543838	5.07357e-17	203	0.328277	1.73978e-06	203	0.410974	1.1251e-09	203	0.125167	0.0751828	203	0.158229	0.0241512	203	0.252368	0.000280731	203	0.250554
SMPD1	0.0144208	0.840195	198	0.157563	0.0247612	203	0.298538	1.51627e-05	203	0.268741	0.000105799	203	0.116676	0.0973613	203	0.227168	0.00111659	203	0.198216	0.0045841	203	0.144148	0.0401856	203	0.239068	0.000592311	203	0.281346	4.77746e-05	203	0.240976	0.000533468	203	0.155667	0.026572	203	0.255145	0.00023897	203	0.102071	0.147313	203	0.213609	0.00221293	203	0.225261	0.0012323	203	0.133316
SPOCK1	-0.110254	0.12203	198	0.143876	0.0405674	203	0.314774	4.78606e-06	203	0.459263	5.50287e-12	203	0.31822	3.71396e-06	203	0.276125	6.67187e-05	203	0.158486	0.0239194	203	0.0920357	0.191558	203	0.292764	2.24791e-05	203	0.452334	1.24419e-11	203	0.350679	2.90704e-07	203	0.233307	0.000808319	203	0.464874	2.80414e-12	203	0.232909	0.000825638	203	0.0512077	0.468104	203	0.0809899	0.250683	203	0.181784
THY 1	0.0840008	0.239358	198	0.557027	6.10945e-18	203	0.432036	1.22474e-10	203	0.279182	5.49138e-05	203	0.576897	2.0969e-19	203	0.322272	2.74515e-06	203	0.313319	5.3221e-06	203	0.731261	3.06906e-35	203	0.562629	2.41575e-18	203	0.258957	0.000191005	203	0.358591	1.49357e-07	203	0.519751	1.92264e-15	203	0.590613	1.78361e-20	203	0.296495	1.74453e-05	203	0.183301	0.00885165	203	0.396854	4.5765e-09	203	0.434905
TMPRSS5	0.0913756	0.200437	198	0.384981	1.41649e-08	203	0.283993	4.02294e-05	203	0.232039	0.000864664	203	0.408319	1.47214e-09	203	0.221496	0.00149376	203	0.230665	0.00092982	203	0.406069	1.84543e-09	203	0.462882	3.56747e-12	203	0.20059	0.0041107	203	0.197181	0.00480555	203	0.394481	5.75652e-09	203	0.376453	3.10355e-08	203	0.107262	0.127705	203	0.085462	0.22538	203	0.245811	0.000407725	203	0.159154
TNFRSF12A	0.168501	0.0176441	198	0.369094	5.99783e-08	203	0.36932	5.87908e-08	203	0.24339	0.000466786	203	0.166279	0.0177394	203	0.309373	7.07762e-06	203	0.259482	0.000185157	203	0.377867	2.72931e-08	203	0.335302	1.00775e-06	203	0.147223	0.0360739	203	0.515517	3.53758e-15	203	0.288077	3.07527e-05	203	0.266455	0.000121709	203	0.245559	0.000413529	203	0.243789	0.000456538	203	0.313729	5.16536e-06	203	0.368727
TNFRSF21	0.11409	0.109499	198	0.575395	2.7276e-19	203	0.524594	9.47392e-16	203	0.216346	0.00193376	203	0.502017	2.33805e-14	203	0.363687	9.63269e-08	203	0.423389	3.10109e-10	203	0.666436	1.96208e-27	203	0.629312	8.6996e-24	203	0.372084	4.59811e-08	203	0.483152	2.85802e-13	203	0.739327	2.26569e-36	203	0.746375	2.14458e-37	203	0.417704	5.63145e-10	203	0.152919	0.0293958	203	0.462847	3.58249e-12	203	0.523479
TN-R	-0.0445332	0.533298	198	0.254121	0.00025365	203	0.216332	0.00193511	203	0.151694	0.0307358	203	0.311965	5.87177e-06	203	0.150206	0.032432	203	0.171447	0.0144535	203	0.282528	4.42552e-05	203	0.337143	8.71442e-07	203	0.236312	0.00068795	203	0.119574	0.0892734	203	0.251955	0.000287491	203	0.296263	1.7725e-05	203	0.136433	0.0522632	203	0.169285	0.015757	203	0.0860757	0.222054	203	0.216056
UNC5C	0.174475	0.0139546	198	0.59518	7.64795e-21	203	0.484648	2.35663e-13	203	0.273788	7.73149e-05	203	0.322632	2.67175e-06	203	0.37964	2.32119e-08	203	0.395814	5.06159e-09	203	0.516743	2.96753e-15	203	0.522235	1.33923e-15	203	0.277528	6.10325e-05	203	0.526643	6.99842e-16	203	0.599375	3.47158e-21	203	0.567642	1.03741e-18	203	0.325997	2.07099e-06	203	0.255776	0.000230326	203	0.460822	4.56863e-12	203	0.530721
VWC2	0.201128	0.00449306	198	0.551169	1.58238e-17	203	0.449508	1.72642e-11	203	0.371783	4.72337e-08	203	0.336095	9.46708e-07	203	0.334003	1.11593e-06	203	0.31647	4.22605e-06	203	0.57674	2.15548e-19	203	0.45297	1.15538e-11	203	0.198592	0.00450606	203	0.325094	2.21818e-06	203	0.582225	8.16233e-20	203	0.427562	1.98716e-10	203	0.195117	0.00527593	203	0.15792	0.0244325	203	0.372721	4.34374e-08	203	0.366341
WFIKKN1	-0.118418	0.0965935	198	0.280874	4.92548e-05	203	0.278605	5.69799e-05	203	0.206228	0.00315778	203	0.173343	0.013389	203	0.170623	0.0149386	203	0.180564	0.00993785	203	0.0397128	0.573742	203	0.226219	0.00117286	203	0.379957	2.25471e-08	203	0.420587	4.16712e-10	203	0.373584	4.02027e-08	203	0.362806	1.03972e-07	203	0.0847173	0.229463	203	-0.0495386	0.482748	203	0.163333	0.0198899	203	0.204062
[truncated: 227 more columns]

## Sheet: Table S4
Supplemental Table S4. Correlations between serum Neurofilament light chain (NfL) levels and plasma levels of remaining proteins at the 7-year follow-up
Spearmans correlations (rho) between serum NfL levels and plasma protein levels (Normalized Protein eXpression [NPX]).
Participants with missing information were excluded pairwise. Number of participants included in each comparison is shown (n).
Protein	NfL			ADAM 22			ADAM 23			Alpha-2-MRAP			BCAN			Beta-NGF			BMP-4			CADM3			CD200			CD200R1			CD38			CDH3			CDH6			CLEC10A			CLEC1B			CLM-1			CLM-6
	rho	p	n	rho	p	n	rho	p	n	rho	p	n	rho	p	n	rho	p	n	rho	p	n	rho	p	n	rho	p	n	rho	p	n	rho	p	n	rho	p	n	rho	p	n	rho	p	n	rho	p	n	rho	p	n	rho
NfL	1		202	0.283047	4.67249e-05	201	0.258323	0.000213436	201	0.131865	0.0620398	201	0.00817267	0.908329	201	0.289779	3.01172e-05	201	0.11699	0.0981372	201	0.36199	1.29002e-07	201	0.28674	3.67707e-05	201	-0.0541508	0.44517	201	0.228478	0.00110515	201	0.209051	0.00289847	201	0.127218	0.0719079	201	0.182856	0.00937131	201	0.115872	0.101413	201	0.321314	3.30442e-06	201	0.201647
ADAM 22	0.283047	4.67249e-05	201	1		204	0.570207	5.48513e-19	204	0.337046	8.24843e-07	204	0.442109	3.59033e-11	204	0.3708	4.77732e-08	204	0.389453	8.54949e-09	204	0.626966	1.10679e-23	204	0.593892	7.80485e-21	204	0.235845	0.000684086	204	0.474894	7.15962e-13	204	0.676229	1.28195e-28	204	0.528786	4.30681e-16	204	0.264868	0.000128965	204	0.244459	0.00042551	204	0.439242	4.95849e-11	204	0.43692
ADAM 23	0.258323	0.000213436	201	0.570207	5.48513e-19	204	1		204	0.410177	1.11004e-09	204	0.361401	1.09194e-07	204	0.383261	1.53183e-08	204	0.416402	5.84682e-10	204	0.492805	7.02507e-14	204	0.546469	2.79929e-17	204	0.329207	1.52583e-06	204	0.42516	2.32005e-10	204	0.494312	5.7422e-14	204	0.565634	1.19922e-18	204	0.350417	2.77607e-07	204	0.290989	2.41777e-05	204	0.405498	1.78185e-09	204	0.388914
Alpha-2-MRAP	0.131865	0.0620398	201	0.337046	8.24843e-07	204	0.410177	1.11004e-09	204	1		204	0.130091	0.0636619	204	0.315016	4.4526e-06	204	0.240621	0.000526857	204	0.239275	0.000567412	204	0.300859	1.22854e-05	204	0.259512	0.000178092	204	0.390996	7.3792e-09	204	0.295933	1.72777e-05	204	0.396781	4.22068e-09	204	0.275598	6.61635e-05	204	0.398132	3.69844e-09	204	0.211947	0.00234027	204	0.328582
BCAN	0.00817267	0.908329	201	0.442109	3.59033e-11	204	0.361401	1.09194e-07	204	0.130091	0.0636619	204	1		204	0.110321	0.116226	204	0.29667	1.64245e-05	204	0.582947	5.81424e-20	204	0.563705	1.66212e-18	204	0.25986	0.000174433	204	0.140799	0.0445715	204	0.474035	7.97614e-13	204	0.510523	6.16135e-15	204	0.208523	0.00276279	204	0.0410915	0.559527	204	0.196483	0.00485357	204	0.144109
Beta-NGF	0.289779	3.01172e-05	201	0.3708	4.77732e-08	204	0.383261	1.53183e-08	204	0.315016	4.4526e-06	204	0.110321	0.116226	204	1		204	0.307503	7.68004e-06	204	0.338812	7.16388e-07	204	0.413935	7.54969e-10	204	0.271379	8.63014e-05	204	0.452545	1.08002e-11	204	0.386451	1.13596e-08	204	0.335132	9.60025e-07	204	0.267551	0.000109425	204	0.396212	4.46112e-09	204	0.328283	1.6388e-06	204	0.346919
BMP-4	0.11699	0.0981372	201	0.389453	8.54949e-09	204	0.416402	5.84682e-10	204	0.240621	0.000526857	204	0.29667	1.64245e-05	204	0.307503	7.68004e-06	204	1		204	0.305882	8.62194e-06	204	0.461407	3.76991e-12	204	0.240283	0.000536801	204	0.328229	1.64557e-06	204	0.329482	1.4937e-06	204	0.407465	1.46164e-09	204	0.287698	3.01324e-05	204	0.167182	0.0168478	204	0.196096	0.0049396	204	0.319395
CADM3	0.36199	1.29002e-07	201	0.626966	1.10679e-23	204	0.492805	7.02507e-14	204	0.239275	0.000567412	204	0.582947	5.81424e-20	204	0.338812	7.16388e-07	204	0.305882	8.62194e-06	204	1		204	0.617837	7.31136e-23	204	0.142969	0.0413555	204	0.309775	6.52303e-06	204	0.639305	7.79372e-25	204	0.559184	3.54219e-18	204	0.358899	1.35473e-07	204	0.279951	5.00649e-05	204	0.492798	7.0316e-14	204	0.45196
CD200	0.28674	3.67707e-05	201	0.593892	7.80485e-21	204	0.546469	2.79929e-17	204	0.300859	1.22854e-05	204	0.563705	1.66212e-18	204	0.413935	7.54969e-10	204	0.461407	3.76991e-12	204	0.617837	7.31136e-23	204	1		204	0.345571	4.14353e-07	204	0.362894	9.59279e-08	204	0.564387	1.48147e-18	204	0.641307	5.00982e-25	204	0.32846	1.61659e-06	204	0.239142	0.000571556	204	0.428807	1.56629e-10	204	0.423484
CD200R1	-0.0541508	0.44517	201	0.235845	0.000684086	204	0.329207	1.52583e-06	204	0.259512	0.000178092	204	0.25986	0.000174433	204	0.271379	8.63014e-05	204	0.240283	0.000536801	204	0.142969	0.0413555	204	0.345571	4.14353e-07	204	1		204	0.28216	4.33833e-05	204	0.322627	2.52406e-06	204	0.434785	8.14336e-11	204	0.200256	0.00408133	204	0.182584	0.00895402	204	0.19783	0.00456399	204	0.27948
CD38	0.228478	0.00110515	201	0.474894	7.15962e-13	204	0.42516	2.32005e-10	204	0.390996	7.3792e-09	204	0.140799	0.0445715	204	0.452545	1.08002e-11	204	0.328229	1.64557e-06	204	0.309775	6.52303e-06	204	0.362894	9.59279e-08	204	0.28216	4.33833e-05	204	1		204	0.486931	1.52685e-13	204	0.435015	7.93889e-11	204	0.361464	1.08603e-07	204	0.337463	7.97891e-07	204	0.41639	5.85406e-10	204	0.484191
CDH3	0.209051	0.00289847	201	0.676229	1.28195e-28	204	0.494312	5.7422e-14	204	0.295933	1.72777e-05	204	0.474035	7.97614e-13	204	0.386451	1.13596e-08	204	0.329482	1.4937e-06	204	0.639305	7.79372e-25	204	0.564387	1.48147e-18	204	0.322627	2.52406e-06	204	0.486931	1.52685e-13	204	1		204	0.578773	1.22601e-19	204	0.280666	4.78033e-05	204	0.345371	4.21195e-07	204	0.479504	3.98967e-13	204	0.481332
CDH6	0.127218	0.0719079	201	0.528786	4.30681e-16	204	0.565634	1.19922e-18	204	0.396781	4.22068e-09	204	0.510523	6.16135e-15	204	0.335132	9.60025e-07	204	0.407465	1.46164e-09	204	0.559184	3.54219e-18	204	0.641307	5.00982e-25	204	0.434785	8.14336e-11	204	0.435015	7.93889e-11	204	0.578773	1.22601e-19	204	1		204	0.373047	3.90516e-08	204	0.284386	3.75056e-05	204	0.417869	5.01759e-10	204	0.41458
CLEC10A	0.182856	0.00937131	201	0.264868	0.000128965	204	0.350417	2.77607e-07	204	0.275598	6.61635e-05	204	0.208523	0.00276279	204	0.267551	0.000109425	204	0.287698	3.01324e-05	204	0.358899	1.35473e-07	204	0.32846	1.61659e-06	204	0.200256	0.00408133	204	0.361464	1.08603e-07	204	0.280666	4.78033e-05	204	0.373047	3.90516e-08	204	1		204	0.356045	1.72862e-07	204	0.265322	0.000125442	204	0.441137
CLEC1B	0.115872	0.101413	201	0.244459	0.00042551	204	0.290989	2.41777e-05	204	0.398132	3.69844e-09	204	0.0410915	0.559527	204	0.396212	4.46112e-09	204	0.167182	0.0168478	204	0.279951	5.00649e-05	204	0.239142	0.000571556	204	0.182584	0.00895402	204	0.337463	7.97891e-07	204	0.345371	4.21195e-07	204	0.284386	3.75056e-05	204	0.356045	1.72862e-07	204	1		204	0.303642	1.01052e-05	204	0.348422
CLM-1	0.321314	3.30442e-06	201	0.439242	4.95849e-11	204	0.405498	1.78185e-09	204	0.211947	0.00234027	204	0.196483	0.00485357	204	0.328283	1.6388e-06	204	0.196096	0.0049396	204	0.492798	7.0316e-14	204	0.428807	1.56629e-10	204	0.19783	0.00456399	204	0.41639	5.85406e-10	204	0.479504	3.98967e-13	204	0.417869	5.01759e-10	204	0.265322	0.000125442	204	0.303642	1.01052e-05	204	1		204	0.408599
CLM-6	0.201647	0.00409748	201	0.43692	6.42656e-11	204	0.388914	8.99942e-09	204	0.328582	1.60144e-06	204	0.144109	0.0397458	204	0.346919	3.70929e-07	204	0.319395	3.21799e-06	204	0.45196	1.15656e-11	204	0.423484	2.77469e-10	204	0.27948	5.16098e-05	204	0.484191	2.18196e-13	204	0.481332	3.15654e-13	204	0.41458	7.06356e-10	204	0.441137	4.00716e-11	204	0.348422	3.27626e-07	204	0.408599	1.30322e-09	204	1
CNTN5	-0.00424335	0.952327	201	0.263204	0.000142672	204	0.329322	1.51238e-06	204	0.101519	0.148513	204	0.412713	8.56269e-10	204	0.12636	0.0717165	204	0.232882	0.000802339	204	0.29701	1.60447e-05	204	0.435694	7.36402e-11	204	0.409255	1.21921e-09	204	-0.00177949	0.979848	204	0.238887	0.000579613	204	0.443861	2.94282e-11	204	0.0826739	0.239764	204	0.0673921	0.338201	204	0.178787	0.0105112	204	0.127635
CPA2	0.146044	0.0385718	201	0.20592	0.00312892	204	0.213726	0.00214483	204	0.0422322	0.548668	204	0.0125372	0.858744	204	0.187541	0.00723054	204	0.143499	0.0406002	204	0.158512	0.0235479	204	0.206052	0.00310923	204	0.0260584	0.71141	204	0.216409	0.00187802	204	0.216357	0.00188291	204	0.156342	0.0255464	204	0.141304	0.0438052	204	0.158881	0.0232216	204	0.174559	0.0125222	204	0.191432
CPM	0.0767859	0.278614	201	0.239349	0.000565112	204	0.258056	0.000194199	204	0.32087	2.88137e-06	204	0.0310103	0.65972	204	0.314685	4.56224e-06	204	0.214187	0.00209669	204	0.115095	0.101163	204	0.188136	0.0070448	204	0.0797915	0.256603	204	0.441246	3.95807e-11	204	0.144693	0.0389413	204	0.340618	6.19667e-07	204	0.146916	0.0360049	204	0.271767	8.42364e-05	204	0.222537	0.00137837	204	0.260977
CRTAM	0.127062	0.0722614	201	0.381356	1.82843e-08	204	0.336195	8.82534e-07	204	0.246267	0.000384329	204	0.221704	0.00143828	204	0.246912	0.000370538	204	0.291512	2.33402e-05	204	0.321	2.85336e-06	204	0.411935	9.27443e-10	204	0.354318	2.00111e-07	204	0.360877	1.1426e-07	204	0.348271	3.31755e-07	204	0.471429	1.10473e-12	204	0.35719	1.56804e-07	204	0.173796	0.0129187	204	0.389458	8.54553e-09	204	0.418742
CTSC	0.00915953	0.897317	201	0.186371	0.00760824	204	0.238383	0.000595853	204	0.248618	0.000336288	204	0.111971	0.110835	204	0.25055	0.000301039	204	0.196035	0.00495325	204	0.117702	0.0936174	204	0.285645	3.4523e-05	204	0.26334	0.000141506	204	0.343419	4.93957e-07	204	0.153516	0.0283664	204	0.366684	6.88338e-08	204	0.252529	0.000268535	204	0.191431	0.00609202	204	0.320641	2.93138e-06	204	0.34261
CTSS	0.12751	0.0712529	201	0.238831	0.00058139	204	0.335535	9.29926e-07	204	0.298402	1.45747e-05	204	0.121238	0.0841021	204	0.321912	2.66405e-06	204	0.104626	0.136418	204	0.220635	0.0015186	204	0.318758	3.37477e-06	204	0.311239	5.86724e-06	204	0.333793	1.06692e-06	204	0.276417	6.28033e-05	204	0.40086	2.82794e-09	204	0.26281	0.000146111	204	0.316511	3.98751e-06	204	0.30697	7.97838e-06	204	0.304134
DDR1	0.198573	0.00471481	201	0.531088	3.04471e-16	204	0.472817	9.29077e-13	204	0.395935	4.58287e-09	204	0.341221	5.90272e-07	204	0.404966	1.87947e-09	204	0.405721	1.74239e-09	204	0.446373	2.20865e-11	204	0.590972	1.34347e-20	204	0.427404	1.82287e-10	204	0.472891	9.20573e-13	204	0.531552	2.83832e-16	204	0.615959	1.06994e-22	204	0.354057	2.04565e-07	204	0.343304	4.98589e-07	204	0.41045	1.07958e-09	204	0.490461
Dkk-4	0.463965	4.00828e-12	201	0.419197	4.36579e-10	204	0.395908	4.59521e-09	204	0.230056	0.000932373	204	0.114933	0.101647	204	0.476788	5.63684e-13	204	0.259923	0.00017378	204	0.425655	2.2001e-10	204	0.436663	6.61332e-11	204	0.165511	0.0179917	204	0.424786	2.41463e-10	204	0.361569	1.07619e-07	204	0.301699	1.15846e-05	204	0.231624	0.000858006	204	0.257025	0.000206409	204	0.372111	4.24771e-08	204	0.433362
DRAXIN	0.264759	0.000145749	201	0.508623	8.05374e-15	204	0.478234	4.69128e-13	204	0.260756	0.000165328	204	0.404981	1.87657e-09	204	0.310821	6.0476e-06	204	0.47091	1.17839e-12	204	0.589537	1.75101e-20	204	0.547068	2.5445e-17	204	0.17469	0.0124551	204	0.374573	3.4025e-08	204	0.495982	4.58756e-14	204	0.542472	5.26606e-17	204	0.393555	5.77114e-09	204	0.227419	0.00107092	204	0.403315	2.21658e-09	204	0.477498
EDA2R	0.629562	1.37385e-23	201	0.525119	7.44412e-16	204	0.467376	1.82347e-12	204	0.335213	9.53918e-07	204	0.115067	0.101247	204	0.42724	1.85534e-10	204	0.252876	0.00026318	204	0.582938	5.82298e-20	204	0.469447	1.41267e-12	204	0.00726762	0.917831	204	0.45936	4.82015e-12	204	0.41011	1.11759e-09	204	0.382846	1.59221e-08	204	0.288578	2.84175e-05	204	0.278474	5.50614e-05	204	0.480173	3.66262e-13	204	0.428344
EFNA4	0.366249	8.94037e-08	201	0.652373	4.09979e-26	204	0.584624	4.29504e-20	204	0.419246	4.34336e-10	204	0.257082	0.000205724	204	0.516168	2.75347e-15	204	0.371948	4.31036e-08	204	0.652567	3.91995e-26	204	0.599774	2.56916e-21	204	0.301005	1.21609e-05	204	0.686456	9.12877e-30	204	0.63667	1.3876e-24	204	0.634649	2.15136e-24	204	0.469113	1.47235e-12	204	0.495322	5.01361e-14	204	0.560756	2.72598e-18	204	0.624638
EPHB6	0.284819	4.16685e-05	201	0.714605	3.49395e-33	204	0.542562	5.19238e-17	204	0.329609	1.47911e-06	204	0.487381	1.43947e-13	204	0.424803	2.41033e-10	204	0.389395	8.59675e-09	204	0.730827	2.3981e-35	204	0.645249	2.07837e-25	204	0.317396	3.73466e-06	204	0.515556	3.00704e-15	204	0.745893	1.67823e-37	204	0.574852	2.44744e-19	204	0.431643	1.15025e-10	204	0.380644	1.95288e-08	204	0.488701	1.21026e-13	204	0.590287
EZR	0.177887	0.0115228	201	0.348324	3.30313e-07	204	0.480331	3.58911e-13	204	0.436259	6.91666e-11	204	0.360856	1.14462e-07	204	0.357287	1.55518e-07	204	0.398131	3.69884e-09	204	0.396153	4.48689e-09	204	0.43231	1.06925e-10	204	0.421038	3.59647e-10	204	0.514468	3.51506e-15	204	0.36747	6.42226e-08	204	0.616472	9.64574e-23	204	0.442186	3.5592e-11	204	0.39346	5.82411e-09	204	0.328574	1.60241e-06	204	0.482418
FcRL2	0.112003	0.113423	201	0.330472	1.38321e-06	204	0.21853	0.00168895	204	0.164132	0.0189866	204	0.177583	0.0110525	204	0.273779	7.42364e-05	204	0.183642	0.00855815	204	0.37042	4.94182e-08	204	0.427695	1.76658e-10	204	0.339661	6.69296e-07	204	0.360993	1.13122e-07	204	0.429391	1.47013e-10	204	0.362613	9.83023e-08	204	0.293263	2.07308e-05	204	0.275509	6.65392e-05	204	0.306457	8.27585e-06	204	0.431771
FLRT2	0.134302	0.0573274	201	0.544851	3.61921e-17	204	0.548261	2.10287e-17	204	0.375118	3.23845e-08	204	0.407698	1.42758e-09	204	0.375548	3.11443e-08	204	0.371501	4.48665e-08	204	0.513654	3.94875e-15	204	0.650098	6.91833e-26	204	0.397605	3.89419e-09	204	0.490001	1.01941e-13	204	0.486909	1.53124e-13	204	0.752278	1.8409e-38	204	0.447263	1.99391e-11	204	0.323868	2.29758e-06	204	0.41468	6.99045e-10	204	0.5028
gal-8	0.0128061	0.856813	201	0.302578	1.08914e-05	204	0.301161	1.20293e-05	204	0.360402	1.1904e-07	204	0.218058	0.00172942	204	0.273663	7.47813e-05	204	0.157497	0.0244656	204	0.287664	3.02022e-05	204	0.256414	0.000213984	204	0.246279	0.000384065	204	0.275893	6.4936e-05	204	0.297331	1.56944e-05	204	0.392409	6.4442e-09	204	0.170871	0.0145443	204	0.422613	3.04366e-10	204	0.282287	4.30264e-05	204	0.33824
GPC5	-0.115436	0.102714	201	0.226617	0.00111665	204	0.20061	0.00401492	204	0.0560834	0.425604	204	0.388451	9.40344e-09	204	0.0676867	0.336089	204	0.207774	0.00286389	204	0.202081	0.00374923	204	0.307334	7.77346e-06	204	0.321058	2.8409e-06	204	0.081395	0.247137	204	0.253082	0.000260047	204	0.332253	1.20389e-06	204	0.0748612	0.287258	204	0.131431	0.060957	204	0.0523118	0.457434	204	0.0919339
G-CSF	0.128874	0.0682552	201	0.108094	0.123826	204	0.10248	0.144688	204	0.220884	0.00149954	204	-0.00675618	0.923595	204	0.287152	3.12458e-05	204	0.136934	0.0508202	204	0.1117	0.111705	204	0.12251	0.080877	204	0.239749	0.000552816	204	0.320978	2.85815e-06	204	0.15074	0.0313907	204	0.201185	0.00390912	204	0.268793	0.000101354	204	0.33986	6.58651e-07	204	0.222762	0.00136261	204	0.340416
GDF-8	-0.112867	0.110648	201	0.351586	2.51773e-07	204	0.291592	2.32144e-05	204	0.261119	0.00016177	204	0.298144	1.48376e-05	204	0.0630485	0.370322	204	0.316115	4.10606e-06	204	0.0677376	0.335724	204	0.214878	0.00202631	204	0.263817	0.000137471	204	0.39521	4.91739e-09	204	0.285882	3.39877e-05	204	0.332527	1.17839e-06	204	0.107547	0.125749	204	-0.0596538	0.39669	204	0.0553717	0.43151	204	0.144681
GDNF	0.175208	0.0128541	201	0.394979	5.02884e-09	204	0.427332	1.83706e-10	204	0.500244	2.57199e-14	204	0.109183	0.120064	204	0.369441	5.39251e-08	204	0.280313	4.8908e-05	204	0.276688	6.17286e-05	204	0.304402	9.57681e-06	204	0.287616	3.02982e-05	204	0.484133	2.19866e-13	204	0.258296	0.000191461	204	0.401577	2.63434e-09	204	0.265018	0.000127795	204	0.319228	3.25846e-06	204	0.300701	1.24219e-05	204	0.303193
GDNFR-alpha-3	0.395492	6.21949e-09	201	0.629322	6.73106e-24	204	0.570504	5.21136e-19	204	0.29409	1.95974e-05	204	0.450344	1.39619e-11	204	0.307364	7.75683e-06	204	0.422271	3.15646e-10	204	0.657287	1.30441e-26	204	0.655891	1.80997e-26	204	0.197287	0.0046787	204	0.386757	1.10366e-08	204	0.537751	1.09906e-16	204	0.604458	1.04309e-21	204	0.314571	4.60049e-06	204	0.204504	0.00334593	204	0.434796	8.1335e-11	204	0.390585
GFR-alpha-1	0.335364	1.13522e-06	201	0.568476	7.38635e-19	204	0.537404	1.15954e-16	204	0.393445	5.83253e-09	204	0.260166	0.000171277	204	0.430048	1.36889e-10	204	0.312143	5.49401e-06	204	0.567545	8.66187e-19	204	0.522698	1.06435e-15	204	0.220406	0.00153632	204	0.481425	3.119e-13	204	0.545376	3.33041e-17	204	0.536035	1.43184e-16	204	0.439159	5.00525e-11	204	0.486061	1.71079e-13	204	0.447411	1.96022e-11	204	0.521252
GM-CSF-R-alpha	0.0319906	0.652111	201	0.0890542	0.20528	204	0.10199	0.146626	204	0.0799959	0.255382	204	0.110729	0.114873	204	0.178217	0.0107645	204	-0.0290554	0.67995	204	0.0589046	0.402658	204	0.12274	0.0803035	204	0.242406	0.000477233	204	0.100973	0.150718	204	0.0716175	0.308714	204	0.132379	0.0591006	204	0.106706	0.128751	204	0.0340635	0.628617	204	0.108806	0.121354	204	0.153841
GZMA	0.0154327	0.827862	201	0.18323	0.0087105	204	0.191099	0.0061825	204	0.174931	0.0123325	204	0.168136	0.0162239	204	0.286178	3.33294e-05	204	0.234005	0.00075546	204	0.221712	0.00143768	204	0.216421	0.00187693	204	0.304946	9.21454e-06	204	0.272007	8.29789e-05	204	0.130788	0.0622426	204	0.320323	3.00216e-06	204	0.340892	6.06145e-07	204	0.251371	0.000287124	204	0.235509	0.000696659	204	0.34681
HAGH	0.0155355	0.826733	201	0.204487	0.00334867	204	0.207234	0.00293891	204	0.252437	0.000269961	204	0.117525	0.0941138	204	0.254118	0.000244814	204	0.0816824	0.245467	204	0.0931847	0.184955	204	0.243321	0.000453502	204	0.244744	0.000418766	204	0.326621	1.86226e-06	204	0.237181	0.000636229	204	0.249699	0.000316109	204	0.113563	0.105819	204	0.276347	6.30832e-05	204	0.236343	0.000665887	204	0.177196
IL 12B, IL 12A	0.184362	0.00879347	201	0.377108	2.70206e-08	204	0.330995	1.32811e-06	204	0.145914	0.0373042	204	0.23865	0.000587186	204	0.288168	2.92043e-05	204	0.198087	0.00451046	204	0.351091	2.62416e-07	204	0.35092	2.66194e-07	204	0.232195	0.000832323	204	0.318551	3.42721e-06	204	0.36907	5.57319e-08	204	0.33215	1.21361e-06	204	0.278546	5.48093e-05	204	0.212708	0.00225484	204	0.326982	1.81138e-06	204	0.346112
IL-5R-alpha	0.0982437	0.165284	201	0.195583	0.00505609	204	0.244956	0.000413799	204	0.302028	1.13203e-05	204	0.0379696	0.589766	204	0.274907	6.91261e-05	204	0.21026	0.00254053	204	0.167333	0.0167481	204	0.273844	7.39322e-05	204	0.106844	0.128255	204	0.40662	1.59166e-09	204	0.167014	0.0169603	204	0.290984	2.41849e-05	204	0.270445	9.14805e-05	204	0.312461	5.3684e-06	204	0.266057	0.000119935	204	0.358646
JAM-B	0.431235	1.64943e-10	201	0.766985	8.68371e-41	204	0.635021	1.98483e-24	204	0.360426	1.18796e-07	204	0.406625	1.59094e-09	204	0.381427	1.81644e-08	204	0.389903	8.1911e-09	204	0.754012	9.98457e-39	204	0.676407	1.22522e-28	204	0.242844	0.00046574	204	0.582614	6.17254e-20	204	0.658159	1.06196e-26	204	0.620826	3.96744e-23	204	0.376726	2.79803e-08	204	0.287076	3.14051e-05	204	0.525724	6.80416e-16	204	0.567489
KYNU	0.0166101	0.814957	201	0.079954	0.255632	204	0.252926	0.000262409	204	0.363435	9.15139e-08	204	0.0101882	0.885006	204	0.205727	0.00315762	204	0.201199	0.00390669	204	-0.0173765	0.805156	204	0.100173	0.153999	204	0.234695	0.000727931	204	0.361036	1.12701e-07	204	0.120532	0.0859379	204	0.29107	2.40462e-05	204	0.227773	0.00105126	204	0.241837	0.000492563	204	0.189096	0.00675431	204	0.248588
LAIR-2	0.157744	0.0253201	201	0.178381	0.0106908	204	0.22257	0.00137603	204	0.180508	0.00977776	204	0.150758	0.03137	204	0.122869	0.0799849	204	0.0793096	0.259496	204	0.231054	0.00088436	204	0.16754	0.0166116	204	0.0110028	0.875883	204	0.123343	0.0788175	204	0.22407	0.00127407	204	0.15481	0.0270431	204	0.19218	0.00589207	204	0.10654	0.129351	204	0.181832	0.00924498	204	0.269116
LAT	0.0165193	0.815951	201	0.0460601	0.512999	204	0.132164	0.059517	204	0.285471	3.49222e-05	204	-0.073467	0.296354	204	0.267235	0.000111575	204	0.0733793	0.296933	204	0.00625245	0.929277	204	0.00942642	0.893551	204	0.117686	0.0936606	204	0.191923	0.00595988	204	0.0809421	0.249786	204	0.117457	0.0943061	204	0.213198	0.00220127	204	0.792052	3.5526e-45	204	0.0874433	0.213629	204	0.149647
LAYN	0.514284	5.76289e-15	201	0.685392	1.20771e-29	204	0.572658	3.58874e-19	204	0.340303	6.35589e-07	204	0.394079	5.48659e-09	204	0.479911	3.78742e-13	204	0.430184	1.34873e-10	204	0.770134	2.62013e-41	204	0.675413	1.57527e-28	204	0.185241	0.00798955	204	0.505055	1.3256e-14	204	0.61532	1.21716e-22	204	0.542215	5.48334e-17	204	0.423821	2.67681e-10	204	0.303593	1.01401e-05	204	0.51047	6.20791e-15	204	0.554625
LXN	0.0159638	0.822035	201	0.376635	2.82128e-08	204	0.410775	1.04432e-09	204	0.372008	4.28728e-08	204	0.222912	0.00135218	204	0.415891	6.16576e-10	204	0.222027	0.00141477	204	0.231598	0.000859188	204	0.403285	2.22318e-09	204	0.37447	3.43419e-08	204	0.451496	1.22087e-11	204	0.359527	1.28361e-07	204	0.489308	1.11719e-13	204	0.275566	6.62975e-05	204	0.439906	4.60271e-11	204	0.310832	6.04297e-06	204	0.36079
MANF	-0.0161809	0.819656	201	0.01108	0.875019	204	0.162066	0.0205655	204	0.329792	1.45821e-06	204	-0.0459969	0.513578	204	0.227117	0.00108791	204	0.0747749	0.287816	204	0.0140397	0.842024	204	0.0290038	0.680488	204	0.138806	0.047708	204	0.179995	0.00999147	204	0.0899279	0.200852	204	0.188175	0.007033	204	0.247683	0.00035468	204	0.756798	3.6958e-39	204	0.113674	0.105476	204	0.155534
MATN3	0.340084	7.83325e-07	201	0.405729	1.74099e-09	204	0.450999	1.29368e-11	204	0.326035	1.94774e-06	204	0.360024	1.22987e-07	204	0.386624	1.11766e-08	204	0.286787	3.20123e-05	204	0.415548	6.3892e-10	204	0.458972	5.0493e-12	204	0.298159	1.48217e-05	204	0.450692	1.34087e-11	204	0.474605	7.42474e-13	204	0.498008	3.48799e-14	204	0.341548	5.74892e-07	204	0.276595	6.20965e-05	204	0.324305	2.22243e-06	204	0.341883
MDGA1	0.0229986	0.745885	201	0.116111	0.0981684	204	0.264428	0.000132468	204	0.124344	0.0764004	204	0.214737	0.0020405	204	0.150224	0.0319826	204	0.292373	2.202e-05	204	0.210365	0.00252755	204	0.218838	0.00166294	204	0.109252	0.119826	204	0.0829018	0.238467	204	0.0160815	0.819418	204	0.266301	0.000118155	204	0.214262	0.00208896	204	0.0416172	0.554509	204	0.158103	0.0239138	204	0.201217
MSR1	0.389284	1.11959e-08	201	0.310227	6.31339e-06	204	0.424523	2.48346e-10	204	0.404014	2.06711e-09	204	0.0815008	0.246521	204	0.443487	3.07092e-11	204	0.197339	0.00466768	204	0.386093	1.17498e-08	204	0.373993	3.58546e-08	204	0.192002	0.00593891	204	0.462782	3.19299e-12	204	0.329265	1.51904e-06	204	0.364323	8.46845e-08	204	0.384914	1.31251e-08	204	0.426851	1.93486e-10	204	0.43212	1.09179e-10	204	0.518699
N2DL-2	0.328374	1.94456e-06	201	0.556169	5.82935e-18	204	0.512276	4.80549e-15	204	0.314301	4.69251e-06	204	0.309546	6.63187e-06	204	0.358319	1.42377e-07	204	0.30056	1.25446e-05	204	0.608893	4.38252e-22	204	0.536397	1.35445e-16	204	0.151219	0.0308503	204	0.471651	1.0746e-12	204	0.511205	5.59444e-15	204	0.557057	5.03594e-18	204	0.405511	1.77952e-09	204	0.388764	9.12774e-09	204	0.459546	4.71443e-12	204	0.530025
NAAA	0.0755733	0.286297	201	0.273725	7.44869e-05	204	0.182648	0.00892973	204	0.244566	0.00042297	204	0.129587	0.0647038	204	0.328384	1.62599e-06	204	0.21863	0.00168045	204	0.21996	0.00157142	204	0.282215	4.32293e-05	204	0.0659678	0.348532	204	0.23636	0.000665278	204	0.247239	0.000363743	204	0.262136	0.000152179	204	0.0893547	0.20375	204	0.114457	0.103082	204	0.281021	4.67167e-05	204	0.131744
NBL1	0.0142719	0.84063	201	0.296657	1.64397e-05	204	0.26719	0.000111882	204	0.229547	0.000957736	204	0.210095	0.00256092	204	0.373013	3.91708e-08	204	0.222864	0.0013555	204	0.275868	6.50391e-05	204	0.287104	3.13459e-05	204	0.314992	4.46047e-06	204	0.379057	2.26023e-08	204	0.357164	1.57151e-07	204	0.376257	2.92007e-08	204	0.286634	3.23387e-05	204	0.235045	0.000714311	204	0.272982	7.80536e-05	204	0.347529
NCAN	-0.0247703	0.727057	201	0.213539	0.00216463	204	0.259744	0.000175653	204	0.105035	0.134884	204	0.70668	3.51729e-32	204	0.121868	0.0824911	204	0.197066	0.00472621	204	0.440869	4.12975e-11	204	0.477229	5.33019e-13	204	0.258099	0.000193707	204	0.0722388	0.304525	204	0.285847	3.4067e-05	204	0.46867	1.55495e-12	204	0.19177	0.00600065	204	0.0472482	0.502177	204	0.129331	0.0652382	204	0.142345
N-CDase	-0.0583525	0.410604	201	0.253049	0.000260541	204	0.183108	0.00875615	204	0.163444	0.0195004	204	0.195288	0.00512405	204	0.1827	0.00890972	204	0.0753586	0.284059	204	0.226236	0.00113897	204	0.214775	0.0020367	204	0.291946	2.2665e-05	204	0.184378	0.00829219	204	0.141432	0.0436129	204	0.249079	0.000327535	204	0.127802	0.0685109	204	0.170974	0.0144845	204	0.0733644	0.297032	204	0.0697236
NEP	0.133452	0.0589374	201	0.0752311	0.284876	204	0.142082	0.0426453	204	0.19424	0.00537227	204	-0.0244023	0.729009	204	0.0728191	0.300646	204	0.073211	0.298046	204	-0.0547768	0.436483	204	0.0522617	0.457865	204	0.0643767	0.360306	204	0.285208	3.55317e-05	204	0.01362	0.846688	204	0.141232	0.0439132	204	0.122568	0.0807331	204	0.130118	0.0636065	204	0.099198	0.158065	204	0.117547
NMNAT1	0.0687152	0.332407	201	0.186934	0.00742431	204	0.240772	0.000522477	204	0.397974	3.75637e-09	204	0.0874895	0.213386	204	0.273676	7.47201e-05	204	0.209671	0.00261396	204	0.16053	0.0218119	204	0.210565	0.00250321	204	0.150424	0.0317519	204	0.340427	6.2928e-07	204	0.13862	0.0480107	204	0.293934	1.9806e-05	204	0.25027	0.000305925	204	0.369031	5.59291e-08	204	0.165829	0.0177689	204	0.274013
Nr-CAM	0.0407109	0.566093	201	0.464507	2.58992e-12	204	0.4742	7.8122e-13	204	0.386668	1.11304e-08	204	0.519987	1.58323e-15	204	0.30481	9.30387e-06	204	0.320089	3.05526e-06	204	0.368172	6.03572e-08	204	0.591127	1.30559e-20	204	0.438509	5.38288e-11	204	0.369513	5.35813e-08	204	0.467314	1.83751e-12	204	0.645534	1.94959e-25	204	0.198722	0.00438092	204	0.253371	0.000255711	204	0.302772	1.0744e-05	204	0.304319
NRP2	0.162904	0.0208537	201	0.405683	1.74894e-09	204	0.486931	1.52683e-13	204	0.463934	2.77675e-12	204	0.336059	8.92118e-07	204	0.508326	8.39616e-15	204	0.343356	4.96502e-07	204	0.395821	4.63413e-09	204	0.506939	1.01971e-14	204	0.339534	6.76126e-07	204	0.519143	1.79027e-15	204	0.391899	6.76749e-09	204	0.622642	2.72762e-23	204	0.384007	1.42877e-08	204	0.401876	2.55729e-09	204	0.369522	5.35392e-08	204	0.492066
NTRK2	0.00559895	0.937125	201	0.38813	9.69382e-09	204	0.50513	1.31194e-14	204	0.479365	4.06146e-13	204	0.450509	1.36965e-11	204	0.295495	1.78044e-05	204	0.407339	1.48039e-09	204	0.33328	1.11083e-06	204	0.581361	7.72936e-20	204	0.456227	6.99992e-12	204	0.308133	7.34117e-06	204	0.315036	4.44588e-06	204	0.685657	1.12651e-29	204	0.275605	6.6134e-05	204	0.251096	0.000291717	204	0.203146	0.00356693	204	0.276967
NTRK3	0.157517	0.0255344	201	0.361117	1.11915e-07	204	0.472935	9.1552e-13	204	0.325667	2.00328e-06	204	0.46461	2.55773e-12	204	0.363665	8.96914e-08	204	0.443163	3.18577e-11	204	0.305938	8.58761e-06	204	0.577533	1.52708e-19	204	0.413227	8.12166e-10	204	0.282291	4.30169e-05	204	0.344954	4.35827e-07	204	0.562281	2.11204e-18	204	0.244635	0.000421339	204	0.160051	0.022213	204	0.242406	0.000477238	204	0.261002
PDGF-R-alpha	0.256109	0.000242809	201	0.501728	2.09881e-14	204	0.514527	3.48551e-15	204	0.501442	2.18288e-14	204	0.380434	1.99101e-08	204	0.367621	6.33736e-08	204	0.472201	1.00342e-12	204	0.52953	3.8511e-16	204	0.632308	3.56104e-24	204	0.270361	9.1959e-05	204	0.444645	2.69147e-11	204	0.442638	3.3813e-11	204	0.697082	5.21187e-31	204	0.397966	3.75925e-09	204	0.308547	7.12595e-06	204	0.413957	7.53259e-10	204	0.459233
PLXNB1	0.18782	0.0075849	201	0.372147	4.23422e-08	204	0.419727	4.12922e-10	204	0.277296	5.93793e-05	204	0.19211	0.00591041	204	0.405512	1.77924e-09	204	0.229463	0.000961979	204	0.308289	7.2592e-06	204	0.401276	2.71391e-09	204	0.251301	0.000288296	204	0.484606	2.06752e-13	204	0.333364	1.10347e-06	204	0.422958	2.93423e-10	204	0.249977	0.000311111	204	0.250712	0.000298247	204	0.291244	2.37656e-05	204	0.392427
PLXNB3	0.0467085	0.510257	201	0.444922	2.60775e-11	204	0.493417	6.47326e-14	204	0.468211	1.64562e-12	204	0.290152	2.55767e-05	204	0.363083	9.43649e-08	204	0.293314	2.06597e-05	204	0.346895	3.71662e-07	204	0.484038	2.2259e-13	204	0.326923	1.81951e-06	204	0.386624	1.11766e-08	204	0.421855	3.29853e-10	204	0.541707	5.93794e-17	204	0.360251	1.20599e-07	204	0.595533	5.73767e-21	204	0.295777	1.74629e-05	204	0.387873
PRTG	0.014973	0.832913	201	0.322528	2.54293e-06	204	0.448086	1.81349e-11	204	0.361728	1.06149e-07	204	0.315714	4.22931e-06	204	0.188087	0.00705995	204	0.403602	2.15399e-09	204	0.208949	0.00270661	204	0.473603	8.42006e-13	204	0.392438	6.42655e-09	204	0.273969	7.33486e-05	204	0.250849	0.000295899	204	0.553292	9.33375e-18	204	0.205534	0.00318669	204	0.132612	0.0586515	204	0.291263	2.37343e-05	204	0.229071
PVR	0.110618	0.117982	201	0.16514	0.0182546	204	0.346947	3.70077e-07	204	0.35579	1.76653e-07	204	0.234842	0.000722185	204	0.358115	1.4489e-07	204	0.256579	0.000211923	204	0.292547	2.17627e-05	204	0.370458	4.92516e-08	204	0.258893	0.000184789	204	0.334747	9.8968e-07	204	0.242723	0.000468878	204	0.486096	1.70299e-13	204	0.412107	9.11174e-10	204	0.28781	2.99104e-05	204	0.238177	0.000602591	204	0.328895
RGMA	0.139308	0.0485705	201	0.532103	2.6108e-16	204	0.509246	7.37762e-15	204	0.255686	0.000223351	204	0.447516	1.93657e-11	204	0.254871	0.000234277	204	0.422953	2.93572e-10	204	0.393304	5.91265e-09	204	0.521203	1.32542e-15	204	0.287509	3.05142e-05	204	0.505445	1.25571e-14	204	0.519062	1.81154e-15	204	0.532599	2.42118e-16	204	0.218653	0.00167856	204	0.0847858	0.227927	204	0.384845	1.32107e-08	204	0.306555
RGMB	0.224969	0.00132343	201	0.751781	2.19152e-38	204	0.623625	2.22474e-23	204	0.387411	1.0376e-08	204	0.495917	4.62766e-14	204	0.386012	1.18392e-08	204	0.478378	4.60591e-13	204	0.625543	1.49148e-23	204	0.639061	8.22341e-25	204	0.282666	4.19779e-05	204	0.665833	1.68964e-27	204	0.654402	2.56155e-26	204	0.618778	6.03585e-23	204	0.364616	8.2547e-08	204	0.2819	4.41252e-05	204	0.46898	1.49661e-12	204	0.512773
ROBO2	0.0598757	0.398475	201	0.385138	1.2852e-08	204	0.479466	4.00951e-13	204	0.277559	5.83898e-05	204	0.483962	2.24795e-13	204	0.229073	0.000981942	204	0.374603	3.39306e-08	204	0.407555	1.44838e-09	204	0.500658	2.43042e-14	204	0.427157	1.87196e-10	204	0.161064	0.0213707	204	0.311949	5.57239e-06	204	0.655831	1.83547e-26	204	0.164897	0.0184289	204	0.136869	0.0509311	204	0.232005	0.000840769	204	0.197273
RSPO1	0.437848	8.03294e-11	201	0.42629	2.05519e-10	204	0.507136	9.91991e-15	204	0.353343	2.17261e-07	204	0.245443	0.000402612	204	0.56323	1.80073e-18	204	0.299562	1.34477e-05	204	0.561194	2.53371e-18	204	0.530229	3.46652e-16	204	0.208	0.00283307	204	0.40348	2.18041e-09	204	0.356727	1.63127e-07	204	0.466849	1.94533e-12	204	0.415781	6.23689e-10	204	0.487193	1.47535e-13	204	0.459414	4.78904e-12	204	0.416795
SCARA5	0.324254	2.65399e-06	201	0.63499	1.99846e-24	204	0.588016	2.31571e-20	204	0.487977	1.33114e-13	204	0.380447	1.98866e-08	204	0.467466	1.80364e-12	204	0.442703	3.35664e-11	204	0.585735	3.51119e-20	204	0.576608	1.79779e-19	204	0.320056	3.06286e-06	204	0.644673	2.36544e-25	204	0.550884	1.37926e-17	204	0.670512	5.36299e-28	204	0.446326	2.22049e-11	204	0.426899	1.92486e-10	204	0.451287	1.25096e-11	204	0.520875
SCARB2	0.501327	3.44828e-14	201	0.563116	1.8354e-18	204	0.528619	4.41646e-16	204	0.367064	6.65687e-08	204	0.236613	0.000656203	204	0.457194	6.24135e-12	204	0.299773	1.32524e-05	204	0.647822	1.16216e-25	204	0.519217	1.77112e-15	204	0.202758	0.00363237	204	0.631844	3.93297e-24	204	0.499549	2.82819e-14	204	0.506101	1.14604e-14	204	0.411733	9.46865e-10	204	0.385665	1.22314e-08	204	0.535301	1.60275e-16	204	0.579522
SCARF2	0.450651	1.90732e-11	201	0.632231	3.62002e-24	204	0.616468	9.65368e-23	204	0.390256	7.92002e-09	204	0.377549	2.59543e-08	204	0.424994	2.36159e-10	204	0.379071	2.25752e-08	204	0.645445	1.98863e-25	204	0.701047	1.73383e-31	204	0.315767	4.21297e-06	204	0.459777	4.5857e-12	204	0.564471	1.46056e-18	204	0.676235	1.2799e-28	204	0.319128	3.28298e-06	204	0.318233	3.50931e-06	204	0.556689	5.35083e-18	204	0.487335
sFRP-3	-0.0374211	0.597908	201	0.23041	0.000915083	204	0.329792	1.45822e-06	204	0.317617	3.67383e-06	204	0.0943348	0.179568	204	0.357418	1.53786e-07	204	0.30343	1.02573e-05	204	0.095361	0.17486	204	0.296152	1.70194e-05	204	0.355352	1.83333e-07	204	0.404482	1.97265e-09	204	0.233934	0.000758339	204	0.420611	3.76215e-10	204	0.2674	0.000110452	204	0.307668	7.58992e-06	204	0.280362	4.87544e-05	204	0.323827
SIGLEC1	0.162933	0.0208309	201	0.372943	3.94156e-08	204	0.390051	8.07639e-09	204	0.379462	2.17769e-08	204	0.179738	0.0101	204	0.428605	1.60096e-10	204	0.301575	1.16854e-05	204	0.392333	6.49157e-09	204	0.477097	5.42e-13	204	0.372328	4.16572e-08	204	0.487998	1.32742e-13	204	0.402656	2.36677e-09	204	0.506479	1.08726e-14	204	0.525129	7.43259e-16	204	0.413992	7.50593e-10	204	0.452363	1.10333e-11	204	0.588653
Siglec-9	0.0309822	0.662391	201	0.149523	0.0328016	204	0.290856	2.4394e-05	204	0.312055	5.52947e-06	204	0.232659	0.000811935	204	0.297076	1.59727e-05	204	0.212767	0.0022483	204	0.221675	0.0014404	204	0.364754	8.15499e-08	204	0.560231	2.97572e-18	204	0.268837	0.000101082	204	0.217212	0.00180426	204	0.414294	7.27491e-10	204	0.317061	3.82863e-06	204	0.250148	0.000308077	204	0.208532	0.00276147	204	0.397409
SKR3	0.474143	1.16126e-12	201	0.573913	2.88413e-19	204	0.535823	1.47947e-16	204	0.460857	4.02784e-12	204	0.255543	0.000225233	204	0.448467	1.73539e-11	204	0.33496	9.73141e-07	204	0.641109	5.23483e-25	204	0.523964	8.83159e-16	204	0.276883	6.09646e-05	204	0.583574	5.19234e-20	204	0.525234	7.31741e-16	204	0.550246	1.52881e-17	204	0.488367	1.26468e-13	204	0.418449	4.72195e-10	204	0.523466	9.50588e-16	204	0.561676
SMOC2	0.333152	1.34787e-06	201	0.493689	6.24215e-14	204	0.469359	1.42822e-12	204	0.36312	9.40576e-08	204	0.237266	0.000633298	204	0.39524	4.90283e-09	204	0.307314	7.78446e-06	204	0.448945	1.64208e-11	204	0.364703	8.19159e-08	204	0.193837	0.00547065	204	0.528424	4.5475e-16	204	0.38907	8.86651e-09	204	0.433722	9.15601e-11	204	0.255062	0.000231671	204	0.306774	8.09061e-06	204	0.422429	3.10376e-10	204	0.377744
SMPD1	0.15562	0.0273842	201	0.165699	0.0178603	204	0.175394	0.0121001	204	0.372521	4.0942e-08	204	-0.0250005	0.722635	204	0.264411	0.0001326	204	0.138561	0.0481062	204	0.179308	0.0102841	204	0.21787	0.00174586	204	0.13891	0.0475408	204	0.293181	2.08473e-05	204	0.163583	0.0193956	204	0.271572	8.52697e-05	204	0.11393	0.10469	204	0.220347	0.00154092	204	0.22189	0.00142468	204	0.171821
SPOCK1	0.00381081	0.957182	201	0.121654	0.0830354	204	0.271289	8.67893e-05	204	0.462291	3.38859e-12	204	0.320442	2.97552e-06	204	0.269013	9.99875e-05	204	0.208628	0.0027488	204	0.0999444	0.154944	204	0.257571	0.000199863	204	0.362226	1.01663e-07	204	0.253689	0.000251018	204	0.164061	0.0190386	204	0.46141	3.76859e-12	204	0.226432	0.00112746	204	0.236674	0.000654037	204	0.095832	0.17273	204	0.106653
THY 1	0.296752	1.88838e-05	201	0.679803	5.15367e-29	204	0.521848	1.20589e-15	204	0.385556	1.23575e-08	204	0.537872	1.07862e-16	204	0.403352	2.20843e-09	204	0.4076	1.44176e-09	204	0.77733	1.57468e-42	204	0.616794	9.0363e-23	204	0.287106	3.13428e-05	204	0.460164	4.3773e-12	204	0.579235	1.12941e-19	204	0.668701	8.38296e-28	204	0.383936	1.43832e-08	204	0.374638	3.38243e-08	204	0.477893	4.89932e-13	204	0.515319
TMPRSS5	0.168121	0.0170485	201	0.445531	2.43218e-11	204	0.40104	2.77813e-09	204	0.301898	1.14242e-05	204	0.351647	2.50499e-07	204	0.249839	0.000313594	204	0.26216	0.000151955	204	0.451447	1.22784e-11	204	0.481129	3.23982e-13	204	0.241501	0.000501822	204	0.206213	0.00308562	204	0.374064	3.56272e-08	204	0.461562	3.70007e-12	204	0.18386	0.00847881	204	0.201679	0.0038203	204	0.321897	2.6671e-06	204	0.23434
TNFRSF12A	0.400542	3.82059e-09	201	0.433469	9.41467e-11	204	0.444385	2.77244e-11	204	0.289255	2.71616e-05	204	0.0821904	0.242533	204	0.455494	7.63428e-12	204	0.34316	5.04488e-07	204	0.434562	8.34633e-11	204	0.39352	5.79054e-09	204	0.054527	0.43858	204	0.533463	2.12291e-16	204	0.327872	1.69153e-06	204	0.35827	1.42984e-07	204	0.370392	4.95418e-08	204	0.312336	5.41766e-06	204	0.389343	8.63979e-09	204	0.40147
TNFRSF21	0.254971	0.000259344	201	0.611747	2.49038e-22	204	0.56727	9.07808e-19	204	0.349468	3.00419e-07	204	0.47621	6.06433e-13	204	0.378513	2.37611e-08	204	0.403191	2.24402e-09	204	0.722239	3.50273e-34	204	0.676664	1.14805e-28	204	0.367122	6.62295e-08	204	0.510407	6.26379e-15	204	0.697891	4.16988e-31	204	0.753548	1.17658e-38	204	0.457457	6.0488e-12	204	0.388271	9.56494e-09	204	0.538006	1.05655e-16	204	0.546136
TN-R	-0.0578581	0.414587	201	0.20271	0.00364056	204	0.246711	0.000374788	204	0.199028	0.0043196	204	0.361066	1.1241e-07	204	0.057482	0.414135	204	0.27984	5.04276e-05	204	0.182918	0.00882724	204	0.360714	1.15876e-07	204	0.264997	0.000127958	204	0.106766	0.128536	204	0.186539	0.00755303	204	0.331101	1.31714e-06	204	0.103339	0.141333	204	0.00479012	0.945788	204	0.0688076	0.328129	204	0.162929
UNC5C	0.377504	3.30524e-08	201	0.66247	3.80682e-27	204	0.512287	4.79811e-15	204	0.353704	2.10748e-07	204	0.23194	0.000843696	204	0.432664	1.0286e-10	204	0.39156	6.99129e-09	204	0.584064	4.75314e-20	204	0.558292	4.10664e-18	204	0.262405	0.000149731	204	0.585512	3.65596e-20	204	0.597767	3.76343e-21	204	0.56333	1.77057e-18	204	0.327148	1.78845e-06	204	0.416592	5.73219e-10	204	0.501918	2.04474e-14	204	0.552518
VWC2	0.308932	8.11253e-06	201	0.599401	2.75872e-21	204	0.485059	1.94928e-13	204	0.360598	1.17044e-07	204	0.341381	5.82718e-07	204	0.385013	1.30034e-08	204	0.280372	4.87236e-05	204	0.649641	7.67935e-26	204	0.522557	1.08674e-15	204	0.211258	0.00242025	204	0.357153	1.57304e-07	204	0.590062	1.58962e-20	204	0.463	3.10981e-12	204	0.258342	0.000190935	204	0.371815	4.36227e-08	204	0.391614	6.95553e-09	204	0.47532
WFIKKN1	-0.179389	0.0108303	201	0.254094	0.000245163	204	0.264273	0.000133718	204	0.244202	0.000431695	204	0.201107	0.00392341	204	0.147541	0.0352129	204	0.19957	0.00421304	204	0.0150906	0.830372	204	0.192235	0.00587766	204	0.429865	1.39643e-10	204	0.373662	3.69453e-08	204	0.325703	1.9978e-06	204	0.338521	7.33274e-07	204	0.0298536	0.671661	204	0.0449207	0.52349	204	0.101721	0.147704	204	0.123373
[truncated: 227 more columns]

## Sheet: Table S5
Supplemental Table S5. Linear regression results
Associations (β) between serum Neurofilament light chain (NfL) levels, plasma protein levels (Normalized Protein eXpression [NPX]) and cognitive function according to the Barrow Neurological Institute Screen for Higher Cerebral Functions (BNIS) at the 7 year follow-up (all cases).
Model 1: Adjusted for age + sex + education.
Model 2: Adjusted for age + sex + education + acute stroke severity.
All analyses including acute phase and 3-month protein levels are additionally adjusted for day of blood sampling.
Protein	Protein levels (acute phase) vs BNIS (7 years)															Protein levels (3 months) vs BNIS (7 years)															Protein levels (7 years) vs BNIS (7 years)
	Univariable					Model 1					Model 2					Univariable					Model 1					Model 2					Univariable					Model 1					Model 2
	Beta	CI low	CI high	p-value	FDR	Beta	CI low	CI high	p-value	FDR	Beta	CI low	CI high	p-value	FDR	Beta	CI low	CI high	p-value	FDR	Beta	CI low	CI high	p-value	FDR	Beta	CI low	CI high	p-value	FDR	Beta	CI low	CI high	p-value	FDR	Beta	CI low	CI high	p-value	FDR	Beta	CI low	CI high	p-value	FDR
ADAM 22	-0.610761	-2.17487	0.95335	0.442221	0.797731	-0.468485	-1.89146	0.954488	0.516844	0.994106	-1.15446	-2.59992	0.290995	0.116815	0.690531	-1.69161	-3.4755	0.092282	0.0629612	0.263292	-1.11269	-2.75962	0.534246	0.184245	0.893745	-1.18241	-2.79193	0.427122	0.148965	0.856547	-2.21247	-3.74796	-0.676975	0.00495642	0.0451782	-1.41158	-2.89243	0.0692717	0.0616058	0.801067	-1.63632	-3.08203	-0.190616	0.0267392	0.527859
ADAM 23	0.071719	-1.2486	1.39203	0.914809	0.990146	0.284596	-0.917918	1.48711	0.641146	0.994106	-0.337526	-1.58515	0.910094	0.594196	0.9111	-0.456919	-2.0745	1.16066	0.578155	0.886505	-0.0337105	-1.51912	1.4517	0.964342	0.996452	-0.3535	-1.81866	1.11166	0.634682	0.966563	-0.578893	-2.12366	0.965877	0.460819	0.66962	0.124702	-1.32257	1.57197	0.865237	0.96628	-0.311944	-1.7482	1.12431	0.668855	0.95185
Alpha-2-MRAP	-0.386395	-1.62712	0.854329	0.539855	0.815908	0.17595	-0.956183	1.30808	0.759508	0.994106	0.188553	-0.920765	1.29787	0.737775	0.923858	-0.816663	-2.20595	0.572627	0.247791	0.556018	0.0415795	-1.24334	1.3265	0.949174	0.994312	0.0650732	-1.19136	1.32151	0.918737	0.976634	-0.92906	-2.31591	0.457786	0.188026	0.384408	-0.0941659	-1.37162	1.18329	0.884559	0.96628	-0.131733	-1.3788	1.11533	0.835178	0.95185
BCAN	2.79951	1.2471	4.35191	0.000469717	0.0144047	1.67599	0.191772	3.16022	0.0270958	0.509264	1.11581	-0.41822	2.64984	0.152989	0.692332	2.59105	0.807572	4.37453	0.00461751	0.0606872	1.64434	-0.0493439	3.33803	0.0569871	0.534265	1.42386	-0.242002	3.08972	0.0934418	0.716387	2.23491	0.523826	3.94599	0.0107264	0.0595939	0.864954	-0.792919	2.52283	0.30477	0.963972	0.541826	-1.09156	2.17522	0.513723	0.95185
Beta-NGF	-3.9923	-6.81971	-1.16489	0.005879	0.0772669	-3.38419	-5.95392	-0.814453	0.0101217	0.465596	-3.16897	-5.69511	-0.642826	0.0142227	0.436164	-3.4682	-6.60794	-0.328466	0.0305617	0.177344	-2.87286	-5.74896	0.00323731	0.0502558	0.534265	-2.83842	-5.64689	-0.0299514	0.0476304	0.567915	-3.87948	-6.76559	-0.993376	0.00867663	0.0570179	-2.4532	-5.16149	0.255086	0.0755777	0.801067	-2.48619	-5.12479	0.152418	0.0646342	0.660705
BMP-4	-0.839074	-2.73192	1.05377	0.383112	0.734299	-0.528879	-2.25882	1.20106	0.54719	0.994106	-1.23748	-2.97952	0.504559	0.162771	0.692332	-0.334775	-2.54189	1.87234	0.765182	0.9039	-0.289854	-2.33056	1.75085	0.779657	0.982214	-0.618081	-2.6223	1.38614	0.54371	0.966563	1.03148	-1.40305	3.46601	0.40447	0.630699	0.84985	-1.37433	3.07403	0.452007	0.963972	0.591081	-1.58731	2.76948	0.593149	0.95185
CADM3	0.0923608	-1.39527	1.57999	0.902686	0.988656	0.024933	-1.38316	1.43303	0.972174	0.994106	-0.522878	-1.94503	0.899277	0.469182	0.873416	-0.448058	-2.00285	1.10673	0.570506	0.886505	-0.428111	-1.87877	1.02254	0.561183	0.982214	-0.60507	-2.02635	0.816206	0.402104	0.966563	-1.001	-2.3534	0.351408	0.145999	0.320217	-0.593537	-1.90539	0.718319	0.373319	0.963972	-0.935603	-2.22685	0.355642	0.154592	0.921431
CD200	0.922123	-1.0172	2.86145	0.349584	0.726695	0.829281	-0.929626	2.58819	0.353542	0.993299	0.278731	-1.49011	2.04757	0.75626	0.923858	-0.316562	-2.40493	1.77181	0.765327	0.9039	-0.0303873	-1.92456	1.86379	0.97479	0.996452	-0.0903691	-1.94281	1.76207	0.923441	0.976634	-0.942746	-2.93856	1.05307	0.352762	0.569192	-0.605661	-2.46415	1.25283	0.521152	0.963972	-0.742325	-2.55712	1.07247	0.420796	0.95185
CD200R1	1.64106	-0.0700285	3.35215	0.0600444	0.305887	0.912441	-0.69288	2.51776	0.263628	0.971985	0.543127	-1.05405	2.1403	0.503164	0.873416	1.81624	0.0346796	3.59779	0.0457445	0.210425	1.1925	-0.473508	2.85851	0.15962	0.893745	1.11537	-0.515047	2.7458	0.178811	0.90787	1.57167	-0.254729	3.39808	0.0912798	0.26243	0.750064	-0.928465	2.42859	0.379234	0.963972	0.67715	-0.962333	2.31663	0.416291	0.95185
CD38	-1.19109	-2.81827	0.436082	0.150469	0.484689	-0.291622	-1.98053	1.39728	0.733778	0.994106	-0.658172	-2.32772	1.01138	0.437744	0.862418	-0.883696	-2.58313	0.815737	0.306433	0.612867	-0.26222	-2.01055	1.48611	0.767677	0.982214	-0.470192	-2.18367	1.24329	0.588951	0.966563	-1.37002	-3.01033	0.270289	0.10114	0.273672	-0.270494	-2.00933	1.46834	0.75932	0.963972	-0.516849	-2.21934	1.18565	0.55003	0.95185
CDH3	-0.216846	-2.02266	1.58897	0.813066	0.984238	-0.706292	-2.36839	0.955811	0.402959	0.993299	-1.33959	-3.00458	0.325411	0.114166	0.690531	-0.396675	-2.46636	1.67301	0.705887	0.9039	-0.727471	-2.63407	1.17913	0.452616	0.982214	-1.02888	-2.8992	0.841446	0.279251	0.966563	-2.00026	-3.83139	-0.169135	0.0324321	0.135625	-1.53335	-3.24232	0.175613	0.0783652	0.801067	-1.84446	-3.51489	-0.174034	0.0306321	0.527859
CDH6	0.313701	-1.7223	2.3497	0.761583	0.946833	0.35221	-1.51607	2.22049	0.710403	0.994106	-0.519813	-2.43736	1.39773	0.593452	0.9111	-0.296619	-2.79436	2.20112	0.815095	0.9039	-0.159092	-2.45871	2.14053	0.891603	0.988282	-0.503571	-2.76134	1.7542	0.660473	0.966563	-0.259554	-2.55012	2.03101	0.823426	0.870749	-0.142667	-2.22918	1.94385	0.892867	0.96628	-0.506159	-2.55325	1.54094	0.626335	0.95185
CLEC10A	-1.42282	-3.06678	0.221149	0.0894441	0.342869	-0.799118	-2.34191	0.743675	0.308209	0.993299	-1.45717	-3.00802	0.093673	0.065376	0.690531	-1.28666	-3.08256	0.509245	0.159289	0.427817	-1.43968	-3.08041	0.201057	0.0851105	0.60232	-1.84271	-3.45478	-0.230643	0.0252905	0.567915	0.197671	-1.30823	1.70358	0.796035	0.870749	0.237338	-1.12571	1.60039	0.731657	0.963972	-0.133549	-1.48324	1.21614	0.845474	0.95185
CLEC1B	0.190506	-0.663404	1.04442	0.660473	0.893581	0.134193	-0.647551	0.915938	0.735277	0.994106	0.158059	-0.608006	0.924124	0.684462	0.923858	-0.052179	-0.903731	0.799373	0.903951	0.955902	0.0841308	-0.692382	0.860643	0.831005	0.982214	0.0417702	-0.71803	0.80157	0.913761	0.976634	-0.953573	-1.99939	0.0922417	0.0736917	0.24213	-0.344805	-1.31488	0.625266	0.484125	0.963972	-0.330414	-1.27738	0.616554	0.492164	0.95185
CLM-1	-1.0345	-2.15369	0.0846914	0.0698462	0.305993	-0.481386	-1.52346	0.560691	0.363331	0.993299	-0.392806	-1.41633	0.630714	0.449957	0.862418	-0.840601	-2.00582	0.324616	0.156429	0.427817	-0.326495	-1.39652	0.743535	0.547987	0.982214	-0.160584	-1.21295	0.89178	0.763747	0.966563	-1.29503	-2.43489	-0.155177	0.0261665	0.120366	-0.487586	-1.56588	0.590706	0.37359	0.963972	-0.348014	-1.40505	0.709024	0.516877	0.95185
CLM-6	-3.05002	-5.90605	-0.193997	0.0364661	0.258068	-1.89939	-4.52614	0.727363	0.155405	0.841017	-2.21199	-4.78843	0.364442	0.0919903	0.690531	-2.10102	-5.07326	0.871213	0.164895	0.427817	-1.28243	-3.97516	1.4103	0.348704	0.982214	-1.38147	-4.01428	1.25133	0.301968	0.966563	-1.77351	-4.27116	0.724144	0.163012	0.348771	-0.473581	-2.79482	1.84766	0.687838	0.963972	-0.66489	-2.93305	1.60327	0.563813	0.95185
CNTN5	2.1163	0.408039	3.82455	0.0154361	0.142012	1.86496	0.194901	3.53502	0.0288178	0.509264	1.28457	-0.426403	2.99555	0.140269	0.692332	1.44325	-0.335541	3.22203	0.111196	0.352759	1.3533	-0.333459	3.04007	0.115185	0.706467	1.24593	-0.405978	2.89784	0.138473	0.856547	1.38562	-0.401572	3.17281	0.127896	0.30168	0.907376	-0.771092	2.58584	0.287657	0.963972	0.677445	-0.969089	2.32398	0.418084	0.95185
CPA2	-0.00705298	-1.14806	1.13396	0.990287	0.990287	0.057437	-0.988435	1.10331	0.913848	0.994106	-0.253952	-1.29825	0.790343	0.631989	0.923858	-0.698205	-2.07431	0.677894	0.318286	0.623027	-0.39058	-1.69576	0.914601	0.55571	0.982214	-0.384334	-1.6605	0.891836	0.553185	0.966563	-0.926881	-2.13268	0.278922	0.131165	0.30168	-0.725533	-1.84085	0.389784	0.201025	0.963972	-0.709318	-1.79799	0.379354	0.200311	0.921431
CPM	0.0998505	-2.98118	3.18088	0.949111	0.990287	1.72122	-1.16619	4.60864	0.241119	0.971985	0.911621	-1.98193	3.80517	0.535028	0.894956	-3.19024	-6.4658	0.085329	0.0562139	0.24627	-0.343868	-3.59094	2.90321	0.83476	0.982214	-0.716918	-3.89913	2.46529	0.657267	0.966563	-2.81661	-5.96516	0.331933	0.0792597	0.251445	-0.323697	-3.4801	2.83271	0.839925	0.96628	-0.479895	-3.56189	2.6021	0.759091	0.95185
CRTAM	-0.311865	-1.61921	0.995478	0.638594	0.890162	-0.489906	-1.68332	0.703503	0.419091	0.993299	-0.685247	-1.85918	0.488688	0.250998	0.744897	-0.175502	-1.59215	1.24115	0.807262	0.9039	-0.36006	-1.66022	0.940098	0.585535	0.982214	-0.330458	-1.60198	0.941067	0.608797	0.966563	-0.772446	-2.0246	0.47971	0.225261	0.427253	-0.642871	-1.77685	0.491106	0.264902	0.963972	-0.731509	-1.83834	0.37532	0.193949	0.921431
CTSC	-0.00859046	-1.36937	1.35219	0.990081	0.990287	0.138933	-1.18054	1.45841	0.835685	0.994106	0.155057	-1.13786	1.44797	0.813242	0.923858	-0.521457	-2.16007	1.11715	0.531044	0.860226	-0.329022	-1.86401	1.20597	0.672922	0.982214	-0.36783	-1.8687	1.13304	0.629352	0.966563	-0.662669	-2.27799	0.952653	0.419524	0.64327	-0.329135	-1.84812	1.18985	0.669597	0.963972	-0.235511	-1.71962	1.24859	0.754628	0.95185
CTSS	-3.65143	-7.13264	-0.170223	0.0398961	0.262174	-2.52406	-5.94139	0.893274	0.146784	0.841017	-3.08131	-6.43753	0.274912	0.0717247	0.690531	-3.87945	-7.4842	-0.274698	0.0350538	0.179164	-2.29629	-5.69771	1.10513	0.184578	0.893745	-3.11474	-6.46089	0.231401	0.0679028	0.567915	-2.1503	-5.72943	1.42882	0.237558	0.427929	-0.0238367	-3.32971	3.28204	0.988668	0.988668	-0.622485	-3.86816	2.62319	0.705644	0.95185
DDR1	-0.91437	-3.9903	2.16156	0.558425	0.815908	-0.0449778	-2.90214	2.81219	0.97526	0.994106	-0.859308	-3.70587	1.98725	0.552226	0.898442	-2.83567	-6.24675	0.575411	0.102734	0.352759	-2.00613	-5.14036	1.12809	0.208301	0.958183	-1.62765	-4.70602	1.45071	0.298294	0.966563	-2.65346	-5.72291	0.415995	0.0898164	0.26243	-1.4691	-4.30978	1.37158	0.309006	0.963972	-1.3889	-4.16255	1.38476	0.324566	0.95185
Dkk-4	-0.262302	-1.84507	1.32046	0.744174	0.946833	0.123438	-1.34426	1.59114	0.868412	0.994106	-0.165045	-1.61573	1.28564	0.822666	0.923858	-0.944957	-2.61918	0.729269	0.267067	0.558412	-0.335443	-1.94155	1.27067	0.680832	0.982214	-0.416844	-1.98767	1.15398	0.601276	0.966563	-2.31604	-3.7182	-0.913881	0.00132102	0.0191832	-1.52521	-2.9569	-0.0935269	0.036923	0.801067	-1.43853	-2.83801	-0.0390408	0.0440016	0.573628
DRAXIN	-0.147031	-1.64348	1.34942	0.846575	0.985885	-0.100418	-1.50888	1.30804	0.888305	0.994106	-0.542271	-1.94922	0.864678	0.448021	0.862418	-0.198457	-1.87311	1.47619	0.815475	0.9039	-0.310968	-1.85667	1.23473	0.69194	0.982214	-0.250177	-1.76223	1.26187	0.744507	0.966563	-0.516684	-1.93404	0.900677	0.473101	0.66962	-0.295049	-1.64424	1.05414	0.666724	0.963972	-0.40952	-1.72761	0.908571	0.540739	0.95185
EDA2R	-2.97338	-4.34615	-1.60061	3.00111e-05	0.00276102	-1.10534	-2.71384	0.503159	0.176863	0.856388	-1.1627	-2.73805	0.412647	0.147076	0.692332	-3.13729	-4.49879	-1.77579	9.52742e-06	0.000876523	-1.43235	-3.05501	0.190312	0.083272	0.60232	-1.18067	-2.77969	0.418347	0.146916	0.856547	-2.60865	-3.74417	-1.47312	1.00901e-05	0.000928286	-1.16132	-2.62209	0.299437	0.118516	0.956319	-1.27953	-2.70456	0.145494	0.0781461	0.718944
EFNA4	-2.79069	-5.138	-0.44339	0.0200386	0.167596	-1.63212	-3.82318	0.558932	0.143389	0.841017	-2.1573	-4.31798	0.00338462	0.0503563	0.690531	-3.32068	-5.82151	-0.819845	0.00951092	0.0990394	-2.03291	-4.3465	0.280684	0.0846804	0.60232	-2.16878	-4.42902	0.0914707	0.059918	0.567915	-3.30097	-5.35739	-1.24455	0.00178999	0.0205849	-1.95091	-3.97151	0.0696971	0.058359	0.801067	-2.12801	-4.09835	-0.15766	0.0344256	0.527859
EPHB6	0.165694	-1.8258	2.15719	0.86985	0.986772	-0.0506341	-1.87518	1.77391	0.956401	0.994106	-0.641275	-2.467	1.18445	0.489235	0.873416	-0.711712	-2.95882	1.5354	0.53299	0.860226	-0.986825	-3.04118	1.06753	0.344587	0.982214	-1.10318	-3.11172	0.905352	0.280001	0.966563	-1.91013	-3.92838	0.108122	0.0634705	0.224773	-1.16945	-3.05167	0.712762	0.221909	0.963972	-1.45419	-3.29442	0.38605	0.120736	0.854441
EZR	-1.57321	-3.77626	0.629841	0.160647	0.492649	-0.817869	-2.86551	1.22977	0.431746	0.993299	-1.23147	-3.25051	0.78757	0.230418	0.733671	-0.85649	-3.47694	1.76396	0.519991	0.860226	-0.262435	-2.66845	2.14358	0.829883	0.982214	-0.963417	-3.35113	1.42429	0.427087	0.966563	0.285426	-2.19171	2.76257	0.820501	0.870749	1.06222	-1.19499	3.31943	0.354494	0.963972	0.414932	-1.82957	2.65944	0.715797	0.95185
FcRL2	-0.304145	-2.02219	1.4139	0.727399	0.946833	-0.0368044	-1.61335	1.53975	0.963319	0.994106	-0.262493	-1.81399	1.28901	0.738941	0.923858	-0.392855	-2.05368	1.26797	0.641417	0.9039	-0.0538624	-1.55795	1.45022	0.943762	0.994312	0.0216475	-1.44981	1.4931	0.97688	0.97688	-0.473874	-1.99888	1.05114	0.540764	0.710718	0.158018	-1.22697	1.543	0.822198	0.96628	0.246348	-1.10631	1.59901	0.719837	0.95185
FLRT2	0.0287149	-2.08823	2.14566	0.978688	0.990287	-0.307005	-2.22745	1.61344	0.75285	0.994106	-0.923603	-2.84156	0.994359	0.34336	0.773808	-0.283565	-2.57457	2.00744	0.807433	0.9039	-0.252046	-2.32361	1.81952	0.810597	0.982214	-0.394393	-2.42143	1.63264	0.701565	0.966563	-0.188533	-2.43751	2.06044	0.868877	0.888185	-0.182202	-2.22483	1.86043	0.860536	0.96628	-0.665402	-2.67773	1.34693	0.515063	0.95185
G-CSF	-1.36367	-2.53004	-0.197303	0.0221651	0.169932	-0.901539	-1.98166	0.178585	0.101333	0.78039	-0.800184	-1.86217	0.261805	0.13886	0.692332	0.0563038	-1.39063	1.50324	0.938915	0.95666	0.00311268	-1.33234	1.33857	0.996337	0.99969	0.0251433	-1.28071	1.331	0.969744	0.97688	-0.0406883	-1.51714	1.43576	0.956719	0.956719	0.510786	-0.825208	1.84678	0.451733	0.963972	0.576239	-0.727769	1.88025	0.384526	0.95185
gal-8	-0.551492	-1.89032	0.787339	0.417615	0.768412	-0.697447	-1.92281	0.527919	0.262968	0.971985	-0.775458	-1.97605	0.425137	0.204189	0.733671	-0.499799	-1.99494	0.995341	0.510554	0.860226	-0.516272	-1.88492	0.85238	0.457769	0.982214	-0.600496	-1.93895	0.737963	0.377292	0.966563	-1.59717	-3.49877	0.30443	0.0992516	0.273672	-1.07466	-2.82081	0.6715	0.226294	0.963972	-1.13044	-2.83411	0.573242	0.192194	0.921431
GDF-8	-0.338525	-1.47817	0.801122	0.55872	0.815908	-0.693016	-1.95102	0.564991	0.278566	0.985695	-1.33013	-2.60547	-0.0547805	0.0410287	0.690531	-0.527344	-1.85153	0.796842	0.433223	0.813399	-0.240559	-1.65524	1.17412	0.737686	0.982214	-0.567056	-1.96282	0.828705	0.423914	0.966563	0.431071	-0.827295	1.68944	0.500156	0.687183	0.482263	-0.812499	1.77703	0.463461	0.963972	0.100234	-1.18731	1.38778	0.87813	0.95185
GDNF	-1.31412	-3.40426	0.776011	0.216515	0.603616	-0.220645	-2.1861	1.74481	0.824984	0.994106	-0.15491	-2.08141	1.77159	0.874137	0.932759	-1.94512	-4.37825	0.488012	0.116519	0.357324	-0.529958	-2.84038	1.78047	0.651467	0.982214	-0.349633	-2.61228	1.91301	0.76085	0.966563	-1.35129	-3.48442	0.781853	0.213086	0.426172	-0.334985	-2.33719	1.66722	0.741774	0.963972	-0.310732	-2.2652	1.64374	0.754185	0.95185
GDNFR-alpha-3	-0.0344801	-2.00641	1.93745	0.97253	0.990287	0.741562	-1.10137	2.5845	0.428346	0.993299	-0.146298	-2.0553	1.76271	0.879999	0.932759	-0.839186	-3.31709	1.63872	0.505029	0.860226	0.396763	-1.90257	2.6961	0.73396	0.982214	0.130584	-2.12459	2.38576	0.909186	0.976634	-1.39412	-3.6812	0.892952	0.230799	0.427253	-0.307443	-2.49582	1.88093	0.782012	0.963972	-0.710762	-2.85836	1.43683	0.514689	0.95185
GFR-alpha-1	-1.49775	-3.05866	0.0631678	0.0599233	0.305887	-1.20921	-2.65266	0.234231	0.100093	0.78039	-1.12137	-2.53803	0.295289	0.120092	0.690531	-3.35855	-5.38368	-1.33341	0.00126468	0.045134	-2.33261	-4.22058	-0.444645	0.0157257	0.534265	-2.18786	-4.03847	-0.337252	0.0207486	0.567915	-2.95391	-4.75545	-1.15237	0.00143055	0.0191832	-1.77641	-3.50355	-0.0492781	0.0438721	0.801067	-2.20103	-3.89209	-0.509961	0.0110123	0.506566
GM-CSF-R-alpha	-0.433656	-1.44391	0.576597	0.398325	0.747875	-0.469079	-1.42851	0.490355	0.336065	0.993299	-0.563134	-1.50405	0.37778	0.239241	0.733671	-0.147889	-1.1744	0.87862	0.77664	0.9039	-0.349488	-1.32556	0.626583	0.480892	0.982214	-0.323055	-1.27771	0.631604	0.505262	0.966563	-0.327467	-1.32862	0.673685	0.519693	0.692923	-0.555922	-1.48815	0.376306	0.240982	0.963972	-0.54072	-1.45073	0.369285	0.242662	0.95185
GPC5	1.73341	0.428587	3.03824	0.00947725	0.0968786	1.26272	0.0311466	2.4943	0.0445359	0.551557	0.99122	-0.23654	2.21898	0.112928	0.690531	1.11975	-0.225028	2.46453	0.102179	0.352759	0.867111	-0.389357	2.12358	0.175044	0.893745	0.715774	-0.518411	1.94996	0.254071	0.966563	0.790847	-0.537681	2.11938	0.241873	0.427929	0.350083	-0.867485	1.56765	0.571316	0.963972	0.27077	-0.919048	1.46059	0.654044	0.95185
GZMA	-0.136369	-1.90807	1.63533	0.879514	0.986772	-0.762398	-2.40026	0.875468	0.35967	0.993299	-1.14143	-2.75898	0.476125	0.165558	0.692332	0.371139	-1.53235	2.27462	0.70104	0.9039	-0.283921	-2.03995	1.4721	0.750139	0.982214	-0.372104	-2.08964	1.34543	0.66961	0.966563	0.71811	-1.09713	2.53335	0.436283	0.647388	-0.0474499	-1.71795	1.62305	0.955382	0.96628	-0.0896362	-1.72038	1.54111	0.913781	0.95185
HAGH	-0.0308024	-0.473563	0.411959	0.891027	0.987644	0.00447637	-0.416829	0.425781	0.983301	0.994106	-0.00458949	-0.417457	0.408278	0.982528	0.982528	-0.468236	-0.979387	0.0429146	0.0723693	0.277415	-0.504158	-0.97357	-0.0347459	0.0354286	0.534265	-0.496909	-0.9558	-0.0380182	0.0339636	0.567915	-1.03586	-2.09037	0.0186459	0.0541509	0.207579	-0.401611	-1.39554	0.592321	0.426472	0.963972	-0.399973	-1.37008	0.570137	0.417114	0.95185
IL-12B, IL-12A	-0.253706	-1.37969	0.872274	0.657308	0.893581	-0.409775	-1.43597	0.616425	0.431869	0.993299	-0.612266	-1.62382	0.399289	0.233983	0.733671	0.212305	-1.0468	1.47141	0.739871	0.9039	-0.111167	-1.26294	1.04061	0.849215	0.982214	-0.089612	-1.21591	1.03669	0.875459	0.976634	-0.201655	-1.36654	0.963231	0.733204	0.842491	-0.185178	-1.25051	0.880157	0.732103	0.963972	-0.251857	-1.29221	0.788497	0.633562	0.95185
IL-5R-alpha	-0.579449	-1.63522	0.476328	0.280453	0.653892	-0.161584	-1.13576	0.812588	0.743885	0.994106	0.0109307	-0.950807	0.972669	0.982136	0.982528	-0.687704	-1.82344	0.448033	0.233896	0.551754	-0.316861	-1.36822	0.734495	0.552903	0.982214	-0.184659	-1.21673	0.847408	0.724533	0.966563	-0.825686	-1.86548	0.21411	0.11897	0.295818	-0.234406	-1.20142	0.732609	0.633131	0.963972	-0.0769134	-1.02621	0.872381	0.873205	0.95185
JAM-B	-1.2867	-3.25836	0.684965	0.19964	0.59248	-0.154745	-2.00608	1.69659	0.869214	0.994106	-0.936553	-2.81164	0.938531	0.325747	0.773808	-2.27496	-4.36164	-0.188271	0.0327702	0.177344	-0.88692	-2.83757	1.06373	0.370936	0.982214	-1.07221	-2.98081	0.836397	0.269212	0.966563	-2.06469	-3.94157	-0.187816	0.0312438	0.135625	-0.459643	-2.32751	1.40823	0.627987	0.963972	-0.97012	-2.81343	0.873185	0.300557	0.95185
KYNU	-0.099276	-1.06536	0.86681	0.839631	0.985885	0.0458632	-0.877557	0.969283	0.922058	0.994106	0.114362	-0.791474	1.0202	0.803595	0.923858	-0.488572	-1.82481	0.847663	0.471766	0.845945	0.177053	-1.06647	1.42057	0.779138	0.982214	0.164424	-1.05152	1.38037	0.789965	0.97226	0.34897	-0.927221	1.62516	0.590359	0.737368	0.718623	-0.461802	1.89905	0.231338	0.963972	0.617772	-0.537065	1.77261	0.292706	0.95185
LAIR-2	-0.0198009	-0.97329	0.933688	0.967377	0.990287	0.045207	-0.825203	0.915617	0.918507	0.994106	-0.113213	-0.972368	0.745941	0.795192	0.923858	0.0689523	-0.897497	1.0354	0.888261	0.950233	0.128748	-0.755131	1.01263	0.774184	0.982214	0.0241222	-0.842834	0.891078	0.956289	0.97688	-0.339472	-1.26821	0.589261	0.47191	0.66962	-0.0371331	-0.904546	0.83028	0.932801	0.96628	-0.174813	-1.02518	0.675555	0.685589	0.95185
LAT	0.190314	-0.416665	0.797293	0.537107	0.815908	0.0968778	-0.460982	0.654737	0.73231	0.994106	0.110436	-0.436206	0.657078	0.690692	0.923858	-0.0285393	-0.628055	0.570977	0.925308	0.95666	-0.0756685	-0.624418	0.473081	0.785925	0.982214	-0.0535257	-0.590315	0.483264	0.844281	0.976634	-0.504887	-1.33566	0.325891	0.232203	0.427253	-0.225516	-0.98822	0.537188	0.560464	0.963972	-0.0874967	-0.837326	0.662333	0.81822	0.95185
LAYN	-1.24537	-2.9564	0.465651	0.152782	0.484689	-0.162713	-1.80919	1.48377	0.845648	0.994106	-0.738204	-2.38939	0.912986	0.378943	0.810762	-2.07802	-3.98242	-0.173613	0.0326219	0.177344	-0.981334	-2.77829	0.815618	0.282758	0.982214	-1.16546	-2.92356	0.592646	0.192589	0.90787	-1.80046	-3.34693	-0.253995	0.0227238	0.110031	-0.508253	-2.10525	1.08874	0.530948	0.963972	-0.943239	-2.51817	0.631695	0.23896	0.95185
LXN	-0.176283	-1.94357	1.59101	0.844272	0.985885	0.480285	-1.22638	2.18695	0.579466	0.994106	0.367007	-1.30754	2.04155	0.665986	0.923858	-2.68281	-5.31292	-0.0526909	0.0456252	0.210425	-2.39576	-4.85215	0.0606321	0.0558695	0.534265	-2.32401	-4.7265	0.0784914	0.0578881	0.567915	-2.62256	-5.60283	0.357705	0.0842455	0.258353	-1.21819	-3.97492	1.53855	0.384539	0.963972	-0.926298	-3.62519	1.77259	0.499259	0.95185
MANF	0.286838	-0.332326	0.906001	0.362081	0.726695	0.203883	-0.365387	0.773152	0.480759	0.994106	0.244304	-0.313762	0.80237	0.388925	0.813206	-0.0873948	-0.713536	0.538746	0.783428	0.9039	-0.0445983	-0.618814	0.529617	0.878404	0.985527	-0.0427852	-0.604246	0.518676	0.880677	0.976634	-0.376773	-1.14834	0.39479	0.336766	0.553258	-0.0731762	-0.785224	0.638872	0.839592	0.96628	0.0622838	-0.637588	0.762156	0.860852	0.95185
MATN3	0.681603	-1.31485	2.67805	0.501593	0.815908	0.388583	-1.46722	2.24438	0.680047	0.994106	0.650746	-1.17411	2.4756	0.482643	0.873416	1.51113	-0.796522	3.81879	0.198108	0.47963	0.695817	-1.47486	2.8665	0.527961	0.982214	0.544534	-1.58089	2.66996	0.61389	0.966563	-0.482668	-2.87492	1.90958	0.691174	0.815231	0.444091	-1.78209	2.67027	0.694427	0.963972	0.204801	-1.97373	2.38333	0.853097	0.95185
MDGA1	0.327552	-0.738127	1.39323	0.54515	0.815908	0.180961	-0.812599	1.17452	0.71979	0.994106	-0.0303908	-1.01444	0.953661	0.951486	0.982528	0.17267	-1.00662	1.35196	0.773099	0.9039	-0.155505	-1.24929	0.93828	0.779453	0.982214	-0.183903	-1.25343	0.885629	0.734856	0.966563	0.288455	-0.816459	1.39337	0.607281	0.737368	-0.0639984	-1.09938	0.971386	0.903098	0.96628	-0.160856	-1.17297	0.851254	0.754266	0.95185
MSR1	-2.74584	-4.45507	-1.03662	0.00177595	0.0272313	-1.31649	-3.01578	0.382791	0.128126	0.841017	-1.41264	-3.07677	0.251492	0.0956863	0.690531	-2.07756	-3.84142	-0.313704	0.0212054	0.143975	-0.777098	-2.48189	0.927697	0.369727	0.982214	-0.720216	-2.38787	0.947438	0.395352	0.966563	-2.75257	-4.39544	-1.10971	0.00112885	0.0191832	-1.04572	-2.76664	0.675201	0.232204	0.963972	-1.14501	-2.8242	0.534188	0.180239	0.921431
N-CDase	0.406403	-0.731205	1.54401	0.481983	0.815908	-0.0465691	-1.13719	1.04405	0.932963	0.994106	-0.0749032	-1.1437	0.99389	0.890192	0.932759	-0.229175	-1.38973	0.931377	0.697408	0.9039	-0.265177	-1.35275	0.822394	0.631113	0.982214	-0.204895	-1.26923	0.85944	0.704569	0.966563	0.0748356	-1.1218	1.27147	0.901983	0.911895	-0.249497	-1.33676	0.837769	0.651357	0.963972	-0.109613	-1.17477	0.955542	0.839373	0.95185
N2DL-2	-1.28239	-2.73206	0.167285	0.082636	0.337639	-0.759117	-2.09608	0.57785	0.264126	0.971985	-1.10443	-2.42644	0.217576	0.101023	0.690531	-1.08994	-2.64103	0.461153	0.167407	0.427817	-0.683755	-2.09139	0.723883	0.339215	0.982214	-0.905152	-2.28533	0.475023	0.197363	0.90787	-1.39847	-2.88608	0.0891459	0.065252	0.224773	-0.525657	-1.92438	0.873069	0.459468	0.963972	-0.927262	-2.30756	0.453031	0.186743	0.921431
NAAA	0.760951	-0.63669	2.15859	0.284301	0.653892	0.392577	-0.882748	1.6679	0.544437	0.994106	0.167602	-1.09222	1.42742	0.793272	0.923858	0.259729	-1.14276	1.66222	0.715371	0.9039	0.327907	-0.95005	1.60586	0.613364	0.982214	0.330754	-0.918755	1.58026	0.60218	0.966563	-0.938636	-2.08706	0.209784	0.108613	0.285496	-0.356435	-1.40782	0.694945	0.504526	0.963972	-0.127281	-1.16425	0.909685	0.808967	0.95185
NBL1	-0.553878	-4.5954	3.48764	0.787257	0.965703	-0.497979	-4.18114	3.18518	0.789989	0.994106	-0.399566	-4.00939	3.21026	0.827393	0.923858	-0.575423	-4.70678	3.55594	0.783874	0.9039	-0.696737	-4.44225	3.04878	0.714089	0.982214	-0.179168	-3.85737	3.49904	0.923556	0.976634	-0.577602	-4.02905	2.87385	0.741759	0.842491	-0.662786	-3.78695	2.46138	0.676108	0.963972	-0.227724	-3.28995	2.83451	0.883543	0.95185
NCAN	3.27338	1.38539	5.16137	0.000761568	0.0161083	2.18675	0.390797	3.9827	0.0172818	0.509264	1.83184	0.0453226	3.61836	0.04452	0.690531	3.47213	1.24046	5.7038	0.00245293	0.045134	2.10877	-0.0728352	4.29037	0.0580723	0.534265	1.73263	-0.421397	3.88666	0.114257	0.808591	3.30494	1.17791	5.43196	0.00248416	0.0253936	2.19974	0.161684	4.23781	0.0345379	0.801067	1.68608	-0.341626	3.71379	0.102627	0.786804
NEP	-0.711824	-1.59011	0.166467	0.111591	0.410654	-0.278746	-1.10968	0.552183	0.508948	0.994106	-0.174575	-0.992346	0.643197	0.674151	0.923858	-0.542943	-1.47996	0.394071	0.25458	0.557652	-0.113665	-1.00496	0.777628	0.801663	0.982214	-0.143315	-1.01491	0.72828	0.746037	0.966563	-0.325499	-1.31082	0.659824	0.515547	0.692923	-0.077368	-1.00841	0.853677	0.869987	0.96628	-0.0537881	-0.962729	0.855152	0.907206	0.95185
NfL	-0.260359	-0.704445	0.183728	0.24863	0.635387	-0.337876	-0.771392	0.0956398	0.125669	0.841017	-0.212199	-0.66921	0.244812	0.360363	0.789367	-0.749339	-1.22923	-0.269444	0.00236993	0.045134	-0.517892	-0.974858	-0.0609258	0.0265496	0.534265	-0.21382	-0.727334	0.299694	0.412454	0.966563	-0.818967	-1.44434	-0.193593	0.0105279	0.0595939	0.0216865	-0.730767	0.77414	0.954726	0.96628	0.00375719	-0.72776	0.735275	0.991927	0.991927
NMNAT1	-0.773469	-1.81156	0.264626	0.143346	0.484689	-0.318701	-1.30725	0.66985	0.525579	0.994106	-0.165507	-1.14039	0.809381	0.738074	0.923858	-1.92278	-3.21103	-0.634527	0.00363202	0.055691	-1.32827	-2.53545	-0.121083	0.031218	0.534265	-1.31865	-2.4985	-0.138795	0.0286848	0.567915	-2.09394	-3.56319	-0.624691	0.00543921	0.0451782	-1.0784	-2.50571	0.348923	0.137815	0.963972	-0.936751	-2.33437	0.460866	0.187749	0.921431
Nr-CAM	2.0077	-1.25054	5.26594	0.22578	0.610935	1.45269	-1.555	4.46039	0.341935	0.993299	0.346902	-2.7063	3.40011	0.822898	0.923858	0.120059	-3.56194	3.80206	0.948799	0.95666	-0.00066051	-3.35335	3.35203	0.99969	0.99969	-0.416052	-3.70409	2.87199	0.803171	0.97226	-1.22689	-4.81083	2.35705	0.500448	0.687183	-1.50074	-4.787	1.78553	0.368879	0.963972	-1.67222	-4.87953	1.53509	0.305082	0.95185
NRP2	-1.34355	-3.9156	1.22849	0.304237	0.682677	-0.77743	-3.1457	1.59084	0.518068	0.994106	-1.12892	-3.4575	1.19965	0.340111	0.773808	-1.22396	-3.82529	1.37737	0.354636	0.679718	-0.487862	-2.86939	1.89366	0.686617	0.982214	-0.474805	-2.80344	1.85383	0.687992	0.966563	-1.20054	-3.46329	1.0622	0.296735	0.505548	-0.465834	-2.53995	1.60828	0.658289	0.963972	-0.629556	-2.65555	1.39644	0.540676	0.95185
NTRK2	0.824775	-1.8769	3.52645	0.547874	0.815908	1.75457	-0.74624	4.25538	0.167998	0.856388	0.730178	-1.84315	3.30351	0.576323	0.9111	-2.02976	-5.57817	1.51864	0.260694	0.557763	-0.61925	-3.88587	2.64737	0.708881	0.982214	-0.621775	-3.81576	2.57221	0.701413	0.966563	-0.88351	-4.28525	2.51823	0.60913	0.737368	-0.0868751	-3.17266	2.99891	0.955777	0.96628	-0.213626	-3.22652	2.79927	0.888927	0.95185
NTRK3	1.36998	-1.04948	3.78944	0.265533	0.64287	2.21939	-0.00349024	4.44227	0.0503572	0.551557	1.4239	-0.852901	3.70071	0.218857	0.733671	0.256437	-2.49464	3.00751	0.854354	0.924713	1.10497	-1.41837	3.62831	0.388812	0.982214	0.646372	-1.84178	3.13453	0.60895	0.966563	0.241434	-2.42723	2.9101	0.858598	0.88754	0.362629	-2.05722	2.78248	0.767885	0.963972	0.0792208	-2.28958	2.44802	0.947477	0.968392
PDGF-R-alpha	-0.522141	-2.40797	1.36369	0.585703	0.841947	-0.002014	-1.73939	1.73536	0.998178	0.998178	-0.203917	-1.91129	1.50345	0.813998	0.923858	-2.1648	-4.50463	0.175027	0.069586	0.277415	-1.13125	-3.31736	1.05487	0.308694	0.982214	-0.875023	-3.02111	1.27106	0.422252	0.966563	-1.68284	-3.83282	0.467146	0.124311	0.300962	-0.427912	-2.47241	1.61659	0.680214	0.963972	-0.817141	-2.82358	1.1893	0.422818	0.95185
PLXNB1	0.188677	-0.993508	1.37086	0.753311	0.946833	0.352848	-0.725998	1.43169	0.519607	0.994106	0.259616	-0.79986	1.31909	0.629385	0.923858	0.0335758	-1.18315	1.25031	0.95666	0.95666	0.355952	-0.762408	1.47431	0.530887	0.982214	0.269997	-0.825329	1.36532	0.627367	0.966563	-0.121079	-1.29248	1.05032	0.838707	0.87683	0.258601	-0.820178	1.33738	0.636898	0.963972	0.19052	-0.863554	1.2446	0.721861	0.95185
PLXNB3	0.947908	-0.543594	2.43941	0.211596	0.603616	0.600884	-0.785906	1.98767	0.393795	0.993299	0.468278	-0.894486	1.83104	0.498698	0.873416	0.422402	-1.16676	2.01157	0.600775	0.9039	0.314904	-1.12706	1.75686	0.66713	0.982214	0.389043	-1.02123	1.79932	0.586978	0.966563	0.213268	-1.55959	1.98613	0.812745	0.870749	-0.0710821	-1.67326	1.5311	0.930363	0.96628	0.0790611	-1.48746	1.64558	0.920811	0.95185
PRTG	1.06021	-1.31614	3.43656	0.380051	0.734299	0.981481	-1.25149	3.21445	0.387022	0.993299	0.155859	-2.10987	2.42159	0.892204	0.932759	-0.107361	-2.74006	2.52534	0.93599	0.95666	-0.279549	-2.72403	2.16493	0.821777	0.982214	-0.126651	-2.51903	2.26573	0.916942	0.976634	0.649867	-1.77921	3.07894	0.598409	0.737368	0.329976	-1.90032	2.56027	0.770751	0.963972	0.211193	-1.96727	2.38966	0.848562	0.95185
PVR	-0.683224	-2.90049	1.53404	0.54414	0.815908	-0.463799	-2.49808	1.57049	0.653417	0.994106	-0.351924	-2.34707	1.64323	0.728261	0.923858	-0.466446	-2.84503	1.91214	0.699401	0.9039	0.0684847	-2.1305	2.26747	0.951081	0.994312	-0.32558	-2.48941	1.83825	0.766947	0.966563	-0.643679	-3.08794	1.80058	0.604152	0.737368	0.150581	-2.0709	2.37206	0.893787	0.96628	-0.0582608	-2.23043	2.11391	0.957866	0.968392
RGMA	1.42283	-0.388751	3.23441	0.123028	0.43533	1.05619	-0.65734	2.76972	0.22555	0.971985	0.568708	-1.14994	2.28735	0.514706	0.876906	0.349686	-1.77077	2.47014	0.745385	0.9039	0.301213	-1.66102	2.26344	0.762384	0.982214	-0.0588755	-1.99146	1.87371	0.952145	0.97688	0.48178	-1.62677	2.59033	0.652812	0.779984	0.963184	-0.985493	2.91186	0.330852	0.963972	0.626217	-1.28998	2.54241	0.519976	0.95185
RGMB	-0.431821	-2.23886	1.37522	0.638008	0.890162	-0.167913	-1.84607	1.51024	0.843746	0.994106	-0.964764	-2.67684	0.74731	0.267726	0.769714	-1.43023	-3.45222	0.591755	0.164628	0.427817	-1.00843	-2.88395	0.867101	0.290236	0.982214	-1.3101	-3.14889	0.528701	0.161543	0.87423	-1.06617	-2.96871	0.836376	0.270489	0.469527	-0.348869	-2.14513	1.44739	0.7021	0.963972	-0.882856	-2.65989	0.89418	0.328371	0.95185
ROBO2	0.071382	-1.60254	1.7453	0.933072	0.990287	-0.230365	-1.79868	1.33795	0.772326	0.994106	-0.84466	-2.4247	0.735378	0.292985	0.773808	-0.452249	-2.47633	1.57183	0.659994	0.9039	-0.794076	-2.67081	1.08265	0.404996	0.982214	-0.64337	-2.48196	1.19522	0.490887	0.966563	-0.926683	-2.75032	0.896957	0.317562	0.531195	-1.39595	-3.06931	0.277411	0.101527	0.934044	-1.41793	-3.05035	0.214489	0.0882852	0.738385
RSPO1	0.271248	-0.609635	1.15213	0.544415	0.815908	0.299545	-0.52235	1.12144	0.473075	0.994106	0.387192	-0.419346	1.19373	0.344849	0.773808	-1.42215	-3.39181	0.547505	0.156076	0.427817	-0.279421	-2.23763	1.67879	0.778667	0.982214	-0.530232	-2.45021	1.38975	0.586569	0.966563	-2.44648	-4.20115	-0.691818	0.00651577	0.0461116	-0.783858	-2.71026	1.14254	0.423233	0.963972	-0.96127	-2.84278	0.920236	0.314873	0.95185
SCARA5	-2.29495	-4.90432	0.314424	0.0844096	0.337639	-0.106158	-2.64308	2.43077	0.934302	0.994106	-0.989031	-3.53478	1.55672	0.444409	0.862418	-3.78504	-6.68604	-0.884037	0.010811	0.0994609	-1.3873	-4.20728	1.43269	0.333096	0.982214	-1.3574	-4.11475	1.39996	0.332763	0.966563	-1.89662	-4.60194	0.808704	0.16839	0.352088	0.519102	-2.16822	3.20643	0.703638	0.963972	-0.228941	-2.89203	2.43415	0.865535	0.95185
SCARB2	-1.8548	-3.83407	0.124474	0.0660962	0.305887	-0.532972	-2.43578	1.36984	0.581245	0.994106	-0.901221	-2.77768	0.97524	0.344639	0.773808	-1.72812	-3.82367	0.367438	0.105497	0.352759	-0.0695539	-2.08916	1.95005	0.945912	0.994312	-0.305373	-2.28519	1.67444	0.761271	0.966563	-1.47573	-2.96196	0.0104893	0.0516234	0.206494	0.210974	-1.31832	1.74027	0.785847	0.963972	-0.0963884	-1.60097	1.40819	0.899583	0.95185
SCARF2	-1.36066	-2.81082	0.0895036	0.0657618	0.305887	0.0881496	-1.30249	1.47879	0.900626	0.994106	-0.313533	-1.70075	1.07368	0.656216	0.923858	-2.00716	-3.58432	-0.429996	0.0128818	0.107739	-0.381438	-1.913	1.15012	0.623817	0.982214	-0.257786	-1.75787	1.24229	0.735002	0.966563	-2.21826	-3.78979	-0.646736	0.00589281	0.0451782	-0.490142	-2.05797	1.07769	0.538236	0.963972	-0.660221	-2.19258	0.872134	0.396497	0.95185
sFRP-3	0.298907	-1.42275	2.02056	0.732451	0.946833	0.516274	-1.11581	2.14836	0.533389	0.994106	0.477523	-1.12209	2.07713	0.556643	0.898442	-0.208363	-2.10135	1.68463	0.828396	0.907291	0.160591	-1.60657	1.92775	0.857933	0.982214	0.332588	-1.39816	2.06334	0.705074	0.966563	-0.739064	-2.60634	1.12821	0.436053	0.647388	-0.0828614	-1.78468	1.61896	0.923596	0.96628	0.0971517	-1.56755	1.76185	0.908482	0.95185
Siglec-9	0.759782	-1.49085	3.01042	0.506389	0.815908	0.285381	-1.78712	2.35788	0.786207	0.994106	-0.0354045	-2.07776	2.00695	0.972757	0.982528	1.29056	-1.02571	3.60683	0.273233	0.558611	0.745311	-1.39379	2.88441	0.492759	0.982214	0.697729	-1.39427	2.78973	0.511409	0.966563	1.04018	-1.18995	3.27031	0.358838	0.569192	0.628844	-1.41799	2.67568	0.545267	0.963972	0.456516	-1.54502	2.45805	0.653319	0.95185
SIGLEC1	-2.71174	-4.29446	-1.12902	0.00087545	0.0161083	-2.08988	-3.56164	-0.618124	0.00562321	0.465596	-2.05839	-3.5002	-0.616582	0.00537716	0.410836	-1.83997	-3.41065	-0.269285	0.0219092	0.143975	-1.53366	-2.95921	-0.108121	0.0351212	0.534265	-1.38444	-2.78414	0.0152592	0.0525247	0.567915	-2.32436	-3.74461	-0.904115	0.00145959	0.0191832	-1.56882	-2.90345	-0.234184	0.0214734	0.801067	-1.45478	-2.76116	-0.148389	0.0292572	0.527859
SKR3	-2.23398	-4.62142	0.153473	0.0664971	0.305887	-0.45306	-2.74424	1.83812	0.69693	0.994106	-1.09562	-3.3731	1.18186	0.343848	0.773808	-3.54031	-6.21322	-0.867389	0.00968864	0.0990394	-2.02989	-4.52974	0.469963	0.110886	0.706467	-2.28841	-4.73227	0.155452	0.0662939	0.567915	-3.69835	-5.93803	-1.45867	0.00132523	0.0191832	-1.74469	-3.97641	0.487028	0.124737	0.956319	-2.18526	-4.36937	-0.00114999	0.0498807	0.573628
SMOC2	-0.323944	-1.95201	1.30412	0.695218	0.926957	0.772217	-0.748681	2.29311	0.317836	0.993299	0.163644	-1.39053	1.71782	0.835682	0.923858	-0.738215	-2.66647	1.19004	0.451193	0.830195	0.539922	-1.28012	2.35996	0.559146	0.982214	0.22964	-1.5623	2.02158	0.800709	0.97226	-0.507588	-2.24929	1.23411	0.566174	0.733634	0.900707	-0.757092	2.55851	0.285248	0.963972	0.472836	-1.17111	2.11678	0.571178	0.95185
SMPD1	-0.15935	-1.9305	1.6118	0.859369	0.986772	0.335967	-1.30389	1.97583	0.686569	0.994106	0.166407	-1.44494	1.77775	0.838792	0.923858	-0.283422	-2.05829	1.49144	0.753183	0.9039	0.408301	-1.23651	2.05311	0.624954	0.982214	0.362147	-1.24656	1.97086	0.657512	0.966563	-1.48245	-3.06361	0.0987136	0.065966	0.224773	-0.462231	-1.97161	1.04714	0.546558	0.963972	-0.368316	-1.84319	1.10656	0.622895	0.95185
SPOCK1	0.954541	-0.969479	2.87856	0.32912	0.720929	1.97715	0.159086	3.79522	0.0332129	0.509264	1.72009	-0.075218	3.5154	0.0602948	0.690531	-0.715441	-3.02677	1.59589	0.542316	0.860226	0.455221	-1.68793	2.59837	0.675713	0.982214	0.164242	-1.94027	2.26876	0.877819	0.976634	0.263145	-1.90876	2.43505	0.811427	0.870749	0.663533	-1.30817	2.63524	0.507656	0.963972	0.488727	-1.43976	2.41721	0.617758	0.95185
THY 1	-1.1628	-3.67945	1.35385	0.363348	0.726695	-0.0374175	-2.44958	2.37474	0.975622	0.994106	-0.485589	-2.86643	1.89525	0.687892	0.923858	-1.55349	-4.15556	1.04859	0.240499	0.553148	-0.132358	-2.60001	2.33529	0.915854	0.994312	-0.0428615	-2.45641	2.37069	0.972093	0.97688	-1.83814	-4.11886	0.442586	0.113592	0.29029	-0.335462	-2.55902	1.88809	0.766364	0.963972	-0.614873	-2.79048	1.56073	0.577884	0.95185
TMPRSS5	1.11287	-0.727409	2.95316	0.234499	0.616398	1.40324	-0.280232	3.08671	0.10179	0.78039	0.828224	-0.883478	2.53993	0.34106	0.773808	0.281688	-1.72212	2.28549	0.781916	0.9039	0.5578	-1.30118	2.41678	0.55465	0.982214	0.468788	-1.3502	2.28777	0.611792	0.966563	0.265915	-1.65144	2.18327	0.784777	0.870749	0.51895	-1.2663	2.3042	0.567097	0.963972	0.316485	-1.43139	2.06436	0.721388	0.95185
TN-R	0.699616	-0.771858	2.17109	0.349619	0.726695	-0.0424067	-1.42153	1.33672	0.951698	0.994106	-0.135536	-1.48817	1.2171	0.843522	0.923858	0.415452	-1.18594	2.01684	0.609522	0.9039	-0.128166	-1.61064	1.3543	0.864775	0.982214	0.078206	-1.37723	1.53365	0.915701	0.976634	1.19414	-0.419962	2.80824	0.146186	0.320217	0.71358	-0.762384	2.18954	0.34151	0.963972	0.69921	-0.741469	2.13989	0.339644	0.95185
TNFRSF12A	-3.55666	-5.51337	-1.59995	0.000424401	0.0144047	-1.35118	-3.45044	0.748086	0.205771	0.946546	-1.26228	-3.3209	0.796347	0.227963	0.733671	-1.53088	-3.41602	0.354255	0.110883	0.352759	-0.930746	-2.66267	0.801179	0.290478	0.982214	-1.07667	-2.77049	0.617158	0.211447	0.92634	-1.90134	-3.48827	-0.314402	0.0191063	0.0976545	-0.411039	-2.01618	1.19411	0.614097	0.963972	-0.528953	-2.09657	1.03867	0.506517	0.95185
TNFRSF21	-0.635856	-2.75768	1.48597	0.555246	0.815908	-0.312378	-2.26504	1.64029	0.75268	0.994106	-1.0313	-2.9923	0.929707	0.300869	0.773808	-1.64168	-4.101	0.817636	0.189582	0.471394	-1.12311	-3.36623	1.12001	0.3246	0.982214	-1.1458	-3.3386	1.047	0.303992	0.966563	-1.38249	-3.63559	0.870619	0.227744	0.427253	-0.635632	-2.73179	1.46053	0.550496	0.963972	-0.923958	-2.97487	1.12695	0.375347	0.95185
UNC5C	-1.68205	-3.31663	-0.0474763	0.0437659	0.268431	-0.396642	-1.95822	1.16494	0.616926	0.994106	-0.953812	-2.51778	0.610158	0.230466	0.733671	-2.13637	-3.95137	-0.321366	0.021291	0.143975	-0.659039	-2.38496	1.06689	0.45227	0.982214	-0.75693	-2.44465	0.930789	0.377456	0.966563	-2.03944	-3.60658	-0.472289	0.0110119	0.0595939	-0.609913	-2.16707	0.947243	0.440755	0.963972	-0.831298	-2.35462	0.692025	0.283124	0.95185
VWC2	-1.80574	-3.15425	-0.457235	0.00893056	0.0968786	-1.24574	-2.51288	0.0214035	0.0539566	0.551557	-1.68189	-2.93759	-0.426189	0.00893122	0.410836	-2.45592	-3.9736	-0.938236	0.00164619	0.045134	-1.51845	-2.94333	-0.0935742	0.0368644	0.534265	-1.49363	-2.88666	-0.100595	0.035736	0.567915	-2.44016	-3.77978	-1.10053	0.000412684	0.0189835	-1.51898	-2.80484	-0.233114	0.0208444	0.801067	-1.68463	-2.93813	-0.431135	0.00869914	0.506566
WFIKKN1	-0.879633	-2.42921	0.669939	0.264332	0.64287	-0.374751	-1.87545	1.12595	0.622874	0.994106	-1.01111	-2.52657	0.504349	0.189725	0.733671	-0.679689	-2.56569	1.20632	0.478143	0.845945	-0.279133	-2.12635	1.56809	0.765982	0.982214	-0.449971	-2.25858	1.35864	0.624168	0.966563	-0.291349	-1.97872	1.39602	0.733867	0.842491	-0.243953	-1.86998	1.38207	0.767623	0.963972	-0.461714	-2.05323	1.12981	0.567859	0.95185

## Sheet: Table S6
Supplemental Table S6. Linear regression results, sensitivity analyses
Associations (β) between serum Neurofilament light chain (NfL) levels, plasma protein levels (Normalized Protein eXpression [NPX]) and cognitive function according to the Barrow Neurological Institute Screen for Higher Cerebral Functions (BNIS) at the 7 year follow-up in cases without recurrent stroke during follow-up and/or neurological comorbidities.
Only proteins associated to 7-year BNIS scores at p<0.1 in the main analyses (models 1-2, Supplemental Table S5) investigated.
Model 1: Adjusted for age + sex + education.
Model 2: Adjusted for age + sex + education + acute stroke severity.
All analyses including acute phase and 3-month protein levels are additionally adjusted for day of blood sampling.
Protein	Protein levels (acute phase) vs BNIS (7 years)								Protein levels (3 months) vs BNIS (7 years)								Protein levels (7 years) vs BNIS (7 years)
	Model 1				Model 2				Model 1				Model 2				Model 1				Model 2
	Beta	CI low	CI high	p-value	Beta	CI low	CI high	p-value	Beta	CI low	CI high	p-value	Beta	CI low	CI high	p-value	Beta	CI low	CI high	p-value	Beta	CI low	CI high	p-value
ADAM 22	-0.58213	-2.10668	0.942423	0.451918	-1.23114	-2.77197	0.309694	0.116549	-1.19096	-2.89593	0.514016	0.169687	-1.20047	-2.86411	0.463177	0.1561	-1.64076	-3.18862	-0.0928999	0.0378827	-1.79372	-3.3011	-0.286338	0.019982
BCAN	1.3924	-0.223602	3.00841	0.0907683	0.87041	-0.77773	2.51855	0.298532	1.02271	-0.828447	2.87387	0.276917	1.00786	-0.799045	2.81476	0.27233	-0.112081	-1.92225	1.69809	0.902851	-0.2421	-2.00931	1.52511	0.787122
Beta-NGF	-3.34685	-6.15413	-0.539566	0.0197605	-3.02928	-5.79735	-0.261203	0.0321623	-2.77161	-5.90316	0.359941	0.0824034	-2.61805	-5.67615	0.440038	0.0928392	-2.84552	-5.90299	0.211945	0.0679235	-2.63058	-5.61623	0.355065	0.0837851
CDH3	-0.930431	-2.73111	0.870252	0.309068	-1.41618	-3.20114	0.368771	0.119117	-0.96148	-2.99652	1.07356	0.352234	-1.08508	-3.07141	0.901244	0.282307	-1.80002	-3.6132	0.0131511	0.0516655	-1.90218	-3.66813	-0.136225	0.0349273
CLEC10A	-0.640216	-2.30144	1.02101	0.44773	-1.24318	-2.90893	0.422575	0.142473	-1.15908	-2.90526	0.587097	0.191796	-1.48264	-3.19244	0.227159	0.0887437	0.187221	-1.27933	1.65377	0.801315	-0.117973	-1.56189	1.32595	0.87204
CLM-6	-2.00382	-4.77765	0.770018	0.155624	-2.12076	-4.83742	0.595899	0.125115	-1.23606	-4.11326	1.64114	0.397497	-1.18176	-3.99127	1.62775	0.407396	-0.30618	-2.77529	2.16293	0.806885	-0.359209	-2.7679	2.04948	0.768777
CNTN5	1.47463	-0.407726	3.35698	0.123813	0.894958	-1.01494	2.80486	0.356143	0.873359	-0.98546	2.73218	0.354899	0.901456	-0.912561	2.71547	0.327901	0.434393	-1.42879	2.29757	0.645893	0.333094	-1.48579	2.15198	0.718127
CTSS	-3.14732	-6.74692	0.452292	0.0861445	-3.73652	-7.26955	-0.203486	0.0383229	-1.75383	-5.31133	1.80366	0.331755	-2.64239	-6.14403	0.859248	0.138129	-0.290341	-3.76808	3.1874	0.869278	-0.867471	-4.27682	2.54187	0.616073
Dkk-4	-0.227573	-1.81171	1.35656	0.777008	-0.361691	-1.91614	1.19276	0.646484	-0.879404	-2.59169	0.832884	0.312021	-0.855982	-2.52753	0.815569	0.313415	-1.44276	-2.93015	0.0446245	0.0571962	-1.25026	-2.7101	0.209577	0.0927264
EDA2R	-1.02734	-2.79157	0.73689	0.251865	-1.00554	-2.73425	0.723178	0.252379	-1.25662	-3.01258	0.499336	0.159531	-0.945134	-2.67692	0.78665	0.282763	-1.06107	-2.62028	0.498141	0.180917	-1.07682	-2.59692	0.443268	0.163784
EFNA4	-1.92623	-4.23001	0.377553	0.100653	-2.3034	-4.56509	-0.0417162	0.0459697	-2.28614	-4.72305	0.150768	0.0657686	-2.30396	-4.68101	0.0730884	0.0573834	-2.1222	-4.20286	-0.041548	0.0456475	-2.12359	-4.15152	-0.0956539	0.0402411
GDF-8	-1.11337	-2.45811	0.231377	0.103998	-1.66294	-3.00737	-0.318511	0.0156626	-0.400634	-1.96456	1.16329	0.61365	-0.613538	-2.14456	0.917486	0.429902	0.0402818	-1.42357	1.50413	0.956738	-0.244609	-1.6834	1.19418	0.737541
GFR-alpha-1	-1.22632	-2.75645	0.303817	0.115453	-0.977548	-2.49259	0.537497	0.204419	-2.41086	-4.39334	-0.428372	0.0174626	-2.18306	-4.12941	-0.236714	0.0281636	-1.67071	-3.55476	0.213348	0.0818304	-1.94006	-3.77775	-0.102378	0.0386604
GPC5	1.26257	-0.0697438	2.59488	0.0630996	1.07597	-0.240598	2.39254	0.108499	1.19092	-0.17227	2.55411	0.0864075	1.11127	-0.221484	2.44402	0.10159	0.483049	-0.800674	1.76677	0.458577	0.488789	-0.763142	1.74072	0.441881
HAGH	0.0574468	-0.376756	0.49165	0.794215	0.0318963	-0.394008	0.457801	0.882607	-0.5436	-1.03784	-0.0493608	0.0313134	-0.565954	-1.04762	-0.0842897	0.0215727	-0.497401	-1.53261	0.537805	0.344178	-0.483809	-1.49355	0.52593	0.345511
LXN	0.187999	-1.53965	1.91565	0.830122	0.0758274	-1.6191	1.77076	0.929707	-2.74199	-5.29365	-0.190323	0.0353569	-2.76248	-5.2509	-0.274061	0.0297915	-1.90309	-4.80476	0.998589	0.197153	-1.50029	-4.34798	1.34739	0.299754
MSR1	-1.81751	-3.56769	-0.0673403	0.0419083	-1.79441	-3.50891	-0.079912	0.0403498	-1.08516	-2.86203	0.691723	0.229596	-0.908918	-2.6495	0.831663	0.303993	-1.12616	-2.91809	0.665777	0.216429	-1.10532	-2.85301	0.642367	0.213531
NCAN	1.8882	-0.092964	3.86937	0.0616212	1.63422	-0.321123	3.58957	0.100789	1.77836	-0.704066	4.2608	0.159098	1.58107	-0.848285	4.01042	0.200563	1.61728	-0.632201	3.86676	0.157635	1.28064	-0.929409	3.49068	0.254233
NfL	-0.33519	-0.801079	0.1307	0.15699	-0.172615	-0.660116	0.314887	0.484773	-0.525721	-1.02676	-0.0246866	0.0398504	-0.203482	-0.765175	0.358211	0.475366	0.178433	-0.656565	1.01343	0.673619	0.203416	-0.606252	1.01308	0.620497
NMNAT1	-0.493886	-1.51256	0.524791	0.339777	-0.290162	-1.30149	0.721171	0.571767	-1.23609	-2.50332	0.0311434	0.0558326	-1.23598	-2.47222	0.000265752	0.0500487	-1.33132	-2.87833	0.215698	0.0911781	-1.11253	-2.63202	0.40697	0.150179
NTRK3	1.85896	-0.542581	4.26051	0.128316	1.03681	-1.41897	3.4926	0.405643	0.565672	-2.14882	3.28017	0.681253	0.19299	-2.46946	2.85544	0.886358	-0.246281	-2.83921	2.34665	0.851476	-0.405257	-2.93584	2.12533	0.752254
ROBO2	-0.48555	-2.21287	1.24177	0.579584	-1.05753	-2.78591	0.670841	0.228686	-1.16935	-3.21834	0.879638	0.261437	-0.829603	-2.84673	1.18752	0.41789	-1.6754	-3.49525	0.144449	0.0709216	-1.55625	-3.33453	0.222038	0.0858745
SIGLEC1	-2.21223	-3.7578	-0.666669	0.00530088	-2.08386	-3.60402	-0.563694	0.00752215	-1.75642	-3.22777	-0.285076	0.0196002	-1.54006	-2.98912	-0.0909961	0.0373923	-1.68905	-3.06564	-0.312464	0.0164897	-1.50415	-2.85664	-0.151655	0.0294988
SKR3	-0.503326	-2.84934	1.84268	0.67236	-1.0857	-3.41368	1.24228	0.35842	-2.06843	-4.67469	0.537816	0.119019	-2.27402	-4.81624	0.2682	0.0792144	-2.15222	-4.51048	0.206044	0.0733826	-2.42897	-4.72757	-0.130372	0.0384774
SPOCK1	1.63335	-0.361484	3.62819	0.107846	1.46065	-0.500693	3.422	0.143323	-0.00353139	-2.34614	2.33907	0.997629	-0.213246	-2.5039	2.07741	0.854374	-0.168059	-2.33115	1.99503	0.878273	-0.287888	-2.39876	1.82299	0.78805
VWC2	-1.3544	-2.68805	-0.0207513	0.046581	-1.68475	-2.998	-0.371512	0.0122515	-1.71445	-3.21622	-0.212675	0.0255117	-1.60762	-3.07703	-0.138205	0.0322077	-1.71951	-3.05044	-0.388589	0.011651	-1.78565	-3.08087	-0.490441	0.00718421
